# Supplementary material for: 2-Methyl-1-(4-methyl­phenyl­sulfinyl)naphtho­[2,1-b]furan
Source: Acta Crystallogr Sect E Struct Rep Online. 2012 Jan 31;68(Pt 2):o549. doi: 10.1107/S1600536812003121 (PMC3275285; doi:10.1107/S1600536812003121)
Supplement: Supplementary file 1 [file e-68-0o549-sup1.cif]

##############################################################################
#                                                                            #
# This CIF contains the data in a paper accepted for publication in          #
# Acta Crystallographica Section E. It conforms to the requirements of       #
# Notes for Authors for Acta Crystallographica Section E, and has been       #
# peer reviewed under the auspices of the IUCr Commission on Journals.       #
#                                                                            #
# Full details of the Crystallographic Information File format               #
# are given in the paper "The Crystallographic Information File (CIF):       #
# a New Standard Archive File for Crystallography" by S. R. Hall, F. H.      #
# Allen and I. D. Brown [Acta Cryst. (1991), A47, 655-685].                  #
#                                                                            #
# The current version of the core CIF dictionary is obtainable from          #
# ftp://ftp.iucr.org/pub/cif_core.dic.                                       #
#                                                                            #
# Software is freely available for graphical display of the structure(s)     #
# in this CIF. For information consult the CIF software page                 #
# http://www.iucr.org/resources/cif/software.                                #
#                                                                            #
# This file may be used for bona fide research purposes within the           #
# scientific community so long as proper attribution is given to the journal # 
# article from which it was obtained.                                        #
#                                                                            #
##############################################################################
data_global
_audit_creation_method     'form.cif (version 2.0)'
_journal_data_validation_number     ?
_journal_date_recd_electronic     2012-01-20
_journal_date_accepted     2012-01-25
_journal_name_full     'Acta Crystallographica, Section E'
_journal_year     2012
_journal_volume     68
_journal_issue      2
_journal_page_first     o549
_journal_page_last     o549
_journal_paper_category     QO
_journal_paper_doi     10.1107/S1600536812003121
_journal_coeditor_code     LR2049
_publ_contact_author_name     'Professor Uk Lee'
_publ_contact_author_address
;
Department of Chemistry
Pukyong National University
599-1 Daeyeon 3-dong, Nam-gu
Busan 608-737
Republic of Korea
;
_publ_contact_author_email     uklee@pknu.ac.kr
_publ_contact_author_fax     '+82-51-629-5583'
_publ_contact_author_phone     '+82-51-629-5596'
_publ_section_title
;
2-Methyl-1-(4-methylphenylsulfinyl)naphtho[2,1-<i>b</i>]furan
;
loop_
    _publ_author_name
    _publ_author_address
    'Choi, Hong Dae'
;
Department of Chemistry
Dongeui University
San 24 Kaya-dong Busanjin-gu
Busan 614-714
Republic of Korea
;
    'Seo, Pil Ja'
;
Department of Chemistry
Dongeui University
San 24 Kaya-dong Busanjin-gu
Busan 614-714
Republic of Korea
;
    'Lee, Uk'
;
Department of Chemistry
Pukyong National University
599-1 Daeyeon 3-dong
Nam-gu
Busan 608-737
Republic of Korea
;
data_I
_chemical_name_systematic
;
2-Methyl-1-(4-methylphenylsulfinyl)naphtho[2,1-<i>b</i>]furan
;
_chemical_name_common     ?
_chemical_formula_moiety     'C20 H16 O2 S'
_chemical_formula_sum     'C20 H16 O2 S'
_chemical_formula_iupac     'C20 H16 O2 S'
_chemical_formula_weight     320.39
_chemical_melting_point     ?
_symmetry_cell_setting     monoclinic
_symmetry_space_group_name_H-M     'P 21/c'
_symmetry_space_group_name_Hall     '-P 2ybc'
loop_
    _symmetry_equiv_pos_as_xyz
    'x, y, z'
    '-x, y+1/2, -z+1/2'
    '-x, -y, -z'
    'x, -y-1/2, z-1/2'
_cell_length_a     6.50520(10)
_cell_length_b     16.7418(3)
_cell_length_c     14.4935(2)
_cell_angle_alpha     90.00
_cell_angle_beta     97.8830(10)
_cell_angle_gamma     90.00
_cell_volume     1563.55(4)
_cell_formula_units_Z     4
_cell_measurement_reflns_used     5690
_cell_measurement_theta_min     2.82
_cell_measurement_theta_max     28.09
_cell_measurement_temperature     173(2)
_exptl_crystal_description     block
_exptl_crystal_colour     colourless
_exptl_crystal_size_max     0.282
_exptl_crystal_size_mid     0.278
_exptl_crystal_size_min     0.26
_exptl_crystal_density_diffrn     1.361
_exptl_crystal_density_meas     ?
_exptl_crystal_density_method     'not measured'
_exptl_crystal_F_000     672
_exptl_absorpt_coefficient_mu     0.214
_exptl_absorpt_correction_type     multi-scan
_exptl_absorpt_process_details     '(SADABS; Bruker, 2009)'
_exptl_absorpt_correction_T_min     0.6773
_exptl_absorpt_correction_T_max     0.7457
_exptl_special_details
;
;
_diffrn_ambient_temperature     173(2)
_diffrn_radiation_type     MoK\a
_diffrn_radiation_wavelength     0.71073
_diffrn_radiation_source     'rotating anode'
_diffrn_radiation_monochromator     'graphite multilayer'
_diffrn_measurement_device_type     'Bruker SMART APEXII CCD'
_diffrn_measurement_method     '\f and \w'
_diffrn_detector_area_resol_mean     10.0
_diffrn_reflns_number     15390
_diffrn_reflns_av_R_equivalents     0.0281
_diffrn_reflns_av_sigmaI/netI     0.0252
_diffrn_reflns_theta_min     1.87
_diffrn_reflns_theta_max     28.32
_diffrn_reflns_theta_full     28.32
_diffrn_measured_fraction_theta_max     0.999
_diffrn_measured_fraction_theta_full     0.999
_diffrn_reflns_limit_h_min     -8
_diffrn_reflns_limit_h_max     8
_diffrn_reflns_limit_k_min     -19
_diffrn_reflns_limit_k_max     22
_diffrn_reflns_limit_l_min     -19
_diffrn_reflns_limit_l_max     19
_diffrn_standards_number     0
_diffrn_standards_interval_count     ?
_diffrn_standards_interval_time     ?
_diffrn_standards_decay_%     ?
_refine_special_details
;
 Refinement of F^2^ against ALL reflections.  The weighted R-factor wR and
 goodness of fit S are based on F^2^, conventional R-factors R are based
 on F, with F set to zero for negative F^2^. The threshold expression of
 F^2^ > 2sigma(F^2^) is used only for calculating R-factors(gt) etc. and is
 not relevant to the choice of reflections for refinement.  R-factors based
 on F^2^ are statistically about twice as large as those based on F, and R-
 factors based on ALL data will be even larger.
;
_reflns_number_total     3896
_reflns_number_gt     3271
_reflns_threshold_expression     I>2\s(I)
_refine_ls_structure_factor_coef     Fsqd
_refine_ls_matrix_type     full
_refine_ls_R_factor_all     0.0475
_refine_ls_R_factor_gt     0.0393
_refine_ls_wR_factor_gt     0.1013
_refine_ls_wR_factor_ref     0.1073
_refine_ls_goodness_of_fit_ref     1.025
_refine_ls_restrained_S_all     1.025
_refine_ls_number_reflns     3896
_refine_ls_number_parameters     210
_refine_ls_number_restraints     0
_refine_ls_hydrogen_treatment     constr
_refine_ls_weighting_scheme     calc
_refine_ls_weighting_details
       'calc w = 1/[\s^2^(Fo^2^)+(0.0548P)^2^+0.5340P] where P=(Fo^2^+2Fc^2^)/3'
_atom_sites_solution_hydrogens     difmap
_atom_sites_solution_primary     direct
_atom_sites_solution_secondary     difmap
_refine_ls_shift/su_max     0.000
_refine_ls_shift/su_mean     0.000
_refine_diff_density_max     0.294
_refine_diff_density_min     -0.387
_refine_ls_extinction_method     none
_refine_ls_extinction_coef     ?
loop_
    _atom_type_symbol
    _atom_type_description
    _atom_type_scat_dispersion_real
    _atom_type_scat_dispersion_imag
    _atom_type_scat_source
    'C' 'C' 0.0033 0.0016
                         'International Tables Vol C Tables 4.2.6.8 and 6.1.1.4'
    'H' 'H' 0.0000 0.0000
                         'International Tables Vol C Tables 4.2.6.8 and 6.1.1.4'
    'O' 'O' 0.0106 0.0060
                         'International Tables Vol C Tables 4.2.6.8 and 6.1.1.4'
    'S' 'S' 0.1246 0.1234
                         'International Tables Vol C Tables 4.2.6.8 and 6.1.1.4'
_computing_data_collection     'APEX2 (Bruker, 2009)'
_computing_cell_refinement     'SAINT (Bruker, 2009)'
_computing_data_reduction     'SAINT (Bruker, 2009)'
_computing_structure_solution     'SHELXS97 (Sheldrick, 2008)'
_computing_structure_refinement     'SHELXL97 (Sheldrick, 2008)'
_computing_molecular_graphics
;
ORTEP-3 (Farrugia, 1997) and DIAMOND (Brandenburg, 1998)
;
_computing_publication_material     'SHELXL97 (Sheldrick, 2008)'
loop_
    _atom_site_type_symbol
    _atom_site_label
    _atom_site_fract_x
    _atom_site_fract_y
    _atom_site_fract_z
    _atom_site_U_iso_or_equiv
    _atom_site_adp_type
    _atom_site_calc_flag
    _atom_site_refinement_flags
    _atom_site_occupancy
    _atom_site_symmetry_multiplicity
    _atom_site_disorder_assembly
    _atom_site_disorder_group
    S S1 0.54869(6) 0.29240(2) 0.22725(3) 0.02964(11) Uani d . 1 1 . .
    O O1 0.18369(15) 0.42901(7) 0.06023(7) 0.0332(2) Uani d . 1 1 . .
    O O2 0.77697(17) 0.28641(6) 0.22477(8) 0.0391(3) Uani d . 1 1 . .
    C C1 0.4389(2) 0.37111(8) 0.15685(9) 0.0268(3) Uani d . 1 1 . .
    C C2 0.4942(2) 0.45457(8) 0.14760(9) 0.0251(3) Uani d . 1 1 . .
    C C3 0.6672(2) 0.50427(8) 0.17904(9) 0.0253(3) Uani d . 1 1 . .
    C C4 0.8502(2) 0.47737(9) 0.23408(10) 0.0301(3) Uani d . 1 1 . .
    H H4 0.8619 0.4230 0.2528 0.036 Uiso calc R 1 1 . .
    C C5 1.0110(2) 0.52903(9) 0.26072(12) 0.0368(3) Uani d . 1 1 . .
    H H5 1.1337 0.5100 0.2972 0.044 Uiso calc R 1 1 . .
    C C6 0.9958(2) 0.60987(9) 0.23450(12) 0.0375(4) Uani d . 1 1 . .
    H H6 1.1067 0.6455 0.2544 0.045 Uiso calc R 1 1 . .
    C C7 0.8224(2) 0.63704(9) 0.18063(11) 0.0339(3) Uani d . 1 1 . .
    H H7 0.8146 0.6917 0.1629 0.041 Uiso calc R 1 1 . .
    C C8 0.6534(2) 0.58600(8) 0.15034(10) 0.0282(3) Uani d . 1 1 . .
    C C9 0.4756(2) 0.61434(9) 0.09111(10) 0.0338(3) Uani d . 1 1 . .
    H H9 0.4694 0.6691 0.0736 0.041 Uiso calc R 1 1 . .
    C C10 0.3145(2) 0.56566(10) 0.05886(10) 0.0346(3) Uani d . 1 1 . .
    H H10 0.1974 0.5847 0.0185 0.042 Uiso calc R 1 1 . .
    C C11 0.3302(2) 0.48621(9) 0.08821(10) 0.0289(3) Uani d . 1 1 . .
    C C12 0.2541(2) 0.35928(9) 0.10221(10) 0.0309(3) Uani d . 1 1 . .
    C C13 0.1180(3) 0.28882(10) 0.08024(12) 0.0399(4) Uani d . 1 1 . .
    H H13A 0.1879 0.2409 0.1079 0.060 Uiso calc R 1 1 . .
    H H13B 0.0887 0.2822 0.0125 0.060 Uiso calc R 1 1 . .
    H H13C -0.0124 0.2967 0.1058 0.060 Uiso calc R 1 1 . .
    C C14 0.5188(2) 0.33407(8) 0.33886(9) 0.0254(3) Uani d . 1 1 . .
    C C15 0.6874(2) 0.33510(9) 0.40837(11) 0.0330(3) Uani d . 1 1 . .
    H H15 0.8197 0.3177 0.3958 0.040 Uiso calc R 1 1 . .
    C C16 0.6611(2) 0.36179(10) 0.49654(11) 0.0367(3) Uani d . 1 1 . .
    H H16 0.7769 0.3626 0.5442 0.044 Uiso calc R 1 1 . .
    C C17 0.4692(2) 0.38742(9) 0.51671(10) 0.0318(3) Uani d . 1 1 . .
    C C18 0.3013(2) 0.38436(9) 0.44579(10) 0.0316(3) Uani d . 1 1 . .
    H H18 0.1685 0.4011 0.4585 0.038 Uiso calc R 1 1 . .
    C C19 0.3236(2) 0.35751(8) 0.35733(10) 0.0289(3) Uani d . 1 1 . .
    H H19 0.2072 0.3551 0.3100 0.035 Uiso calc R 1 1 . .
    C C20 0.4422(3) 0.41837(11) 0.61182(11) 0.0416(4) Uani d . 1 1 . .
    H H20A 0.5394 0.3909 0.6590 0.062 Uiso calc R 1 1 . .
    H H20B 0.2997 0.4084 0.6236 0.062 Uiso calc R 1 1 . .
    H H20C 0.4700 0.4759 0.6147 0.062 Uiso calc R 1 1 . .
loop_
    _atom_site_aniso_label
    _atom_site_aniso_U_11
    _atom_site_aniso_U_22
    _atom_site_aniso_U_33
    _atom_site_aniso_U_12
    _atom_site_aniso_U_13
    _atom_site_aniso_U_23
    S1 0.0360(2) 0.02007(18) 0.0343(2) 0.00179(13) 0.00981(14) -0.00098(13)
    O1 0.0290(5) 0.0398(6) 0.0299(5) 0.0007(4) 0.0012(4) -0.0028(4)
    O2 0.0378(6) 0.0329(6) 0.0494(7) 0.0121(5) 0.0161(5) 0.0032(5)
    C1 0.0293(7) 0.0260(7) 0.0259(7) -0.0002(5) 0.0068(5) -0.0021(5)
    C2 0.0282(6) 0.0246(7) 0.0232(6) 0.0036(5) 0.0066(5) -0.0009(5)
    C3 0.0295(7) 0.0231(7) 0.0245(6) 0.0023(5) 0.0079(5) -0.0015(5)
    C4 0.0299(7) 0.0235(7) 0.0372(8) 0.0009(5) 0.0058(6) 0.0014(6)
    C5 0.0304(7) 0.0335(8) 0.0458(9) -0.0007(6) 0.0027(6) 0.0006(7)
    C6 0.0354(8) 0.0310(8) 0.0475(9) -0.0082(6) 0.0110(7) -0.0053(7)
    C7 0.0440(8) 0.0223(7) 0.0384(8) -0.0018(6) 0.0158(7) -0.0008(6)
    C8 0.0362(7) 0.0237(7) 0.0265(7) 0.0023(5) 0.0114(6) -0.0009(5)
    C9 0.0449(8) 0.0266(7) 0.0312(7) 0.0101(6) 0.0101(6) 0.0046(6)
    C10 0.0372(8) 0.0365(8) 0.0295(7) 0.0117(6) 0.0023(6) 0.0039(6)
    C11 0.0285(7) 0.0326(7) 0.0259(7) 0.0027(6) 0.0049(5) -0.0023(6)
    C12 0.0322(7) 0.0336(8) 0.0281(7) -0.0011(6) 0.0086(6) -0.0044(6)
    C13 0.0371(8) 0.0427(9) 0.0402(9) -0.0106(7) 0.0061(7) -0.0088(7)
    C14 0.0293(7) 0.0188(6) 0.0285(7) 0.0001(5) 0.0054(5) 0.0029(5)
    C15 0.0266(7) 0.0340(8) 0.0383(8) 0.0012(6) 0.0041(6) 0.0032(6)
    C16 0.0325(7) 0.0423(9) 0.0338(8) -0.0025(6) -0.0016(6) 0.0031(7)
    C17 0.0374(8) 0.0288(7) 0.0299(7) -0.0075(6) 0.0070(6) 0.0017(6)
    C18 0.0291(7) 0.0315(8) 0.0354(8) 0.0003(6) 0.0090(6) 0.0010(6)
    C19 0.0267(7) 0.0285(7) 0.0311(7) 0.0007(5) 0.0029(5) 0.0020(6)
    C20 0.0502(9) 0.0444(9) 0.0318(8) -0.0107(8) 0.0111(7) -0.0035(7)
_geom_special_details
;
Cg...Cg^iv^ distance = 3.671(2) \%A; (iv) -<i>x</i> + 1, -<i>y</i> + 1,
-<i>z</i>
Cg is the centroid of the C2/C3/C8--C11 benzene ring.
;
loop_
    _geom_bond_atom_site_label_1
    _geom_bond_atom_site_label_2
    _geom_bond_site_symmetry_2
    _geom_bond_distance
    _geom_bond_publ_flag
    S1 O2 . 1.4938(11) ?
    S1 C1 . 1.7573(15) ?
    S1 C14 . 1.7964(14) ?
    O1 C12 . 1.3662(18) ?
    O1 C11 . 1.3727(17) ?
    C1 C12 . 1.360(2) ?
    C1 C2 . 1.4537(19) ?
    C2 C11 . 1.3813(19) ?
    C2 C3 . 1.4232(19) ?
    C3 C4 . 1.413(2) ?
    C3 C8 . 1.4293(19) ?
    C4 C5 . 1.371(2) ?
    C4 H4 . 0.9500 ?
    C5 C6 . 1.406(2) ?
    C5 H5 . 0.9500 ?
    C6 C7 . 1.359(2) ?
    C6 H6 . 0.9500 ?
    C7 C8 . 1.414(2) ?
    C7 H7 . 0.9500 ?
    C8 C9 . 1.424(2) ?
    C9 C10 . 1.359(2) ?
    C9 H9 . 0.9500 ?
    C10 C11 . 1.396(2) ?
    C10 H10 . 0.9500 ?
    C12 C13 . 1.483(2) ?
    C13 H13A . 0.9800 ?
    C13 H13B . 0.9800 ?
    C13 H13C . 0.9800 ?
    C14 C15 . 1.384(2) ?
    C14 C19 . 1.3901(18) ?
    C15 C16 . 1.386(2) ?
    C15 H15 . 0.9500 ?
    C16 C17 . 1.389(2) ?
    C16 H16 . 0.9500 ?
    C17 C18 . 1.394(2) ?
    C17 C20 . 1.505(2) ?
    C18 C19 . 1.385(2) ?
    C18 H18 . 0.9500 ?
    C19 H19 . 0.9500 ?
    C20 H20A . 0.9800 ?
    C20 H20B . 0.9800 ?
    C20 H20C . 0.9800 ?
loop_
    _geom_angle_atom_site_label_1
    _geom_angle_atom_site_label_2
    _geom_angle_atom_site_label_3
    _geom_angle_site_symmetry_1
    _geom_angle_site_symmetry_3
    _geom_angle
    _geom_angle_publ_flag
    O2 S1 C1 . . 111.27(6) ?
    O2 S1 C14 . . 106.16(7) ?
    C1 S1 C14 . . 98.40(6) ?
    C12 O1 C11 . . 106.72(11) ?
    C12 C1 C2 . . 107.26(13) ?
    C12 C1 S1 . . 119.03(11) ?
    C2 C1 S1 . . 133.49(11) ?
    C11 C2 C3 . . 118.98(13) ?
    C11 C2 C1 . . 104.24(12) ?
    C3 C2 C1 . . 136.67(13) ?
    C4 C3 C2 . . 124.22(13) ?
    C4 C3 C8 . . 118.95(13) ?
    C2 C3 C8 . . 116.82(13) ?
    C5 C4 C3 . . 120.60(14) ?
    C5 C4 H4 . . 119.7 ?
    C3 C4 H4 . . 119.7 ?
    C4 C5 C6 . . 120.57(15) ?
    C4 C5 H5 . . 119.7 ?
    C6 C5 H5 . . 119.7 ?
    C7 C6 C5 . . 119.97(14) ?
    C7 C6 H6 . . 120.0 ?
    C5 C6 H6 . . 120.0 ?
    C6 C7 C8 . . 121.65(14) ?
    C6 C7 H7 . . 119.2 ?
    C8 C7 H7 . . 119.2 ?
    C7 C8 C9 . . 121.24(13) ?
    C7 C8 C3 . . 118.23(13) ?
    C9 C8 C3 . . 120.51(13) ?
    C10 C9 C8 . . 122.13(14) ?
    C10 C9 H9 . . 118.9 ?
    C8 C9 H9 . . 118.9 ?
    C9 C10 C11 . . 116.49(14) ?
    C9 C10 H10 . . 121.8 ?
    C11 C10 H10 . . 121.8 ?
    O1 C11 C2 . . 111.24(12) ?
    O1 C11 C10 . . 123.78(13) ?
    C2 C11 C10 . . 124.97(14) ?
    C1 C12 O1 . . 110.52(13) ?
    C1 C12 C13 . . 134.00(15) ?
    O1 C12 C13 . . 115.48(13) ?
    C12 C13 H13A . . 109.5 ?
    C12 C13 H13B . . 109.5 ?
    H13A C13 H13B . . 109.5 ?
    C12 C13 H13C . . 109.5 ?
    H13A C13 H13C . . 109.5 ?
    H13B C13 H13C . . 109.5 ?
    C15 C14 C19 . . 120.66(13) ?
    C15 C14 S1 . . 119.20(10) ?
    C19 C14 S1 . . 119.84(11) ?
    C14 C15 C16 . . 119.32(13) ?
    C14 C15 H15 . . 120.3 ?
    C16 C15 H15 . . 120.3 ?
    C15 C16 C17 . . 121.45(14) ?
    C15 C16 H16 . . 119.3 ?
    C17 C16 H16 . . 119.3 ?
    C16 C17 C18 . . 117.99(14) ?
    C16 C17 C20 . . 121.35(14) ?
    C18 C17 C20 . . 120.66(14) ?
    C19 C18 C17 . . 121.58(13) ?
    C19 C18 H18 . . 119.2 ?
    C17 C18 H18 . . 119.2 ?
    C18 C19 C14 . . 118.97(13) ?
    C18 C19 H19 . . 120.5 ?
    C14 C19 H19 . . 120.5 ?
    C17 C20 H20A . . 109.5 ?
    C17 C20 H20B . . 109.5 ?
    H20A C20 H20B . . 109.5 ?
    C17 C20 H20C . . 109.5 ?
    H20A C20 H20C . . 109.5 ?
    H20B C20 H20C . . 109.5 ?
loop_
    _geom_torsion_atom_site_label_1
    _geom_torsion_atom_site_label_2
    _geom_torsion_atom_site_label_3
    _geom_torsion_atom_site_label_4
    _geom_torsion_site_symmetry_1
    _geom_torsion_site_symmetry_2
    _geom_torsion_site_symmetry_3
    _geom_torsion_site_symmetry_4
    _geom_torsion
    _geom_torsion_publ_flag
    O2 S1 C1 C12 . . . . 137.65(11) ?
    C14 S1 C1 C12 . . . . -111.29(12) ?
    O2 S1 C1 C2 . . . . -48.61(15) ?
    C14 S1 C1 C2 . . . . 62.45(14) ?
    C12 C1 C2 C11 . . . . 1.38(14) ?
    S1 C1 C2 C11 . . . . -172.89(11) ?
    C12 C1 C2 C3 . . . . -174.74(15) ?
    S1 C1 C2 C3 . . . . 11.0(2) ?
    C11 C2 C3 C4 . . . . -175.09(12) ?
    C1 C2 C3 C4 . . . . 0.6(2) ?
    C11 C2 C3 C8 . . . . 3.32(18) ?
    C1 C2 C3 C8 . . . . 179.02(14) ?
    C2 C3 C4 C5 . . . . 179.31(13) ?
    C8 C3 C4 C5 . . . . 0.9(2) ?
    C3 C4 C5 C6 . . . . 0.6(2) ?
    C4 C5 C6 C7 . . . . -1.4(2) ?
    C5 C6 C7 C8 . . . . 0.6(2) ?
    C6 C7 C8 C9 . . . . -177.67(14) ?
    C6 C7 C8 C3 . . . . 1.0(2) ?
    C4 C3 C8 C7 . . . . -1.69(19) ?
    C2 C3 C8 C7 . . . . 179.81(12) ?
    C4 C3 C8 C9 . . . . 176.95(12) ?
    C2 C3 C8 C9 . . . . -1.56(18) ?
    C7 C8 C9 C10 . . . . 177.87(14) ?
    C3 C8 C9 C10 . . . . -0.7(2) ?
    C8 C9 C10 C11 . . . . 1.2(2) ?
    C12 O1 C11 C2 . . . . 0.01(15) ?
    C12 O1 C11 C10 . . . . 179.24(13) ?
    C3 C2 C11 O1 . . . . 176.11(11) ?
    C1 C2 C11 O1 . . . . -0.85(14) ?
    C3 C2 C11 C10 . . . . -3.1(2) ?
    C1 C2 C11 C10 . . . . 179.93(13) ?
    C9 C10 C11 O1 . . . . -178.33(13) ?
    C9 C10 C11 C2 . . . . 0.8(2) ?
    C2 C1 C12 O1 . . . . -1.46(15) ?
    S1 C1 C12 O1 . . . . 173.79(9) ?
    C2 C1 C12 C13 . . . . 179.00(15) ?
    S1 C1 C12 C13 . . . . -5.8(2) ?
    C11 O1 C12 C1 . . . . 0.93(15) ?
    C11 O1 C12 C13 . . . . -179.43(12) ?
    O2 S1 C14 C15 . . . . -15.36(13) ?
    C1 S1 C14 C15 . . . . -130.48(12) ?
    O2 S1 C14 C19 . . . . 170.95(11) ?
    C1 S1 C14 C19 . . . . 55.83(12) ?
    C19 C14 C15 C16 . . . . -1.7(2) ?
    S1 C14 C15 C16 . . . . -175.29(12) ?
    C14 C15 C16 C17 . . . . 0.1(2) ?
    C15 C16 C17 C18 . . . . 1.0(2) ?
    C15 C16 C17 C20 . . . . -178.40(15) ?
    C16 C17 C18 C19 . . . . -0.7(2) ?
    C20 C17 C18 C19 . . . . 178.78(14) ?
    C17 C18 C19 C14 . . . . -0.8(2) ?
    C15 C14 C19 C18 . . . . 2.0(2) ?
    S1 C14 C19 C18 . . . . 175.61(11) ?
loop_
    _geom_hbond_atom_site_label_D
    _geom_hbond_atom_site_label_H
    _geom_hbond_atom_site_label_A
    _geom_hbond_site_symmetry_A
    _geom_hbond_distance_DH
    _geom_hbond_distance_HA
    _geom_hbond_distance_DA
    _geom_hbond_angle_DHA
    C6 H6 O2 2_755 0.95 2.48 3.3211(19) 147.1
    C10 H10 O1 3_565 0.95 2.59 3.4579(19) 151.5
    C13 H13C O2 1_455 0.98 2.35 3.2538(19) 152.7
_iucr_refine_instructions_details
;
TITL 1151 IN P2(1)/C
CELL  0.71073  6.50520 16.74180 14.49350 90.00000 97.88300 90.00000
ZERR 4  0.00010  0.00030  0.00020  0.00000  0.00100  0.00000
LATT 1
SYMM -X, Y+ 0.50000, -Z+ 0.50000
SFAC C H O S
UNIT 80 64 8 4
TEMP -100
PLAN 30
FMAP 2
L.S. 15
MPLA 9 C1 C2 C3 C4 C5 C6C7 O1 C8
MPLA 6 C14 C15 C16 C17 C18 C19
ACTA
EQIV $1 2-x, 0.5+y, 0.5-z
EQIV $2 -x, 1-y, -z
EQIV $3 -1+x, y, z
HTAB C6 O2_$1
HTAB C10 O1_$2
HTAB C13 O2_$3
CONF
BOND $H
WGHT    0.054400    0.538400
FVAR       0.16356
S1    4    0.548691    0.292401    0.227252    11.00000    0.03598    0.02007 =
         0.03429   -0.00098    0.00981    0.00179
O1    3    0.183687    0.429005    0.060225    11.00000    0.02903    0.03978 =
         0.02994   -0.00284    0.00123    0.00074
O2    3    0.776973    0.286407    0.224772    11.00000    0.03778    0.03293 =
         0.04940    0.00317    0.01608    0.01208
C1    1    0.438865    0.371113    0.156852    11.00000    0.02929    0.02604 =
         0.02593   -0.00205    0.00682   -0.00017
C2    1    0.494242    0.454569    0.147600    11.00000    0.02824    0.02464 =
         0.02320   -0.00094    0.00665    0.00357
C3    1    0.667217    0.504274    0.179046    11.00000    0.02954    0.02315 =
         0.02454   -0.00146    0.00794    0.00226
C4    1    0.850180    0.477369    0.234080    11.00000    0.02986    0.02355 =
         0.03716    0.00143    0.00580    0.00093
AFIX  43
H4    2    0.861939    0.422995    0.252806    11.00000   -1.20000
AFIX   0
C5    1    1.010972    0.529027    0.260719    11.00000    0.03039    0.03349 =
         0.04582    0.00057    0.00266   -0.00073
AFIX  43
H5    2    1.133680    0.510012    0.297215    11.00000   -1.20000
AFIX   0
C6    1    0.995808    0.609867    0.234497    11.00000    0.03536    0.03099 =
         0.04755   -0.00528    0.01100   -0.00824
AFIX  43
H6    2    1.106710    0.645496    0.254415    11.00000   -1.20000
AFIX   0
C7    1    0.822412    0.637040    0.180631    11.00000    0.04399    0.02230 =
         0.03842   -0.00085    0.01583   -0.00179
AFIX  43
H7    2    0.814561    0.691698    0.162889    11.00000   -1.20000
AFIX   0
C8    1    0.653426    0.585998    0.150339    11.00000    0.03616    0.02373 =
         0.02655   -0.00090    0.01135    0.00227
C9    1    0.475591    0.614338    0.091114    11.00000    0.04487    0.02663 =
         0.03122    0.00462    0.01008    0.01014
AFIX  43
H9    2    0.469355    0.669055    0.073588    11.00000   -1.20000
AFIX   0
C10   1    0.314549    0.565656    0.058861    11.00000    0.03720    0.03646 =
         0.02947    0.00385    0.00227    0.01172
AFIX  43
H10   2    0.197429    0.584684    0.018457    11.00000   -1.20000
AFIX   0
C11   1    0.330227    0.486211    0.088212    11.00000    0.02849    0.03263 =
         0.02590   -0.00226    0.00495    0.00270
C12   1    0.254122    0.359280    0.102211    11.00000    0.03221    0.03356 =
         0.02814   -0.00443    0.00856   -0.00112
C13   1    0.118050    0.288817    0.080244    11.00000    0.03714    0.04265 =
         0.04022   -0.00881    0.00610   -0.01056
AFIX 137
H13A  2    0.187928    0.240921    0.107908    11.00000   -1.50000
H13B  2    0.088666    0.282220    0.012531    11.00000   -1.50000
H13C  2   -0.012365    0.296745    0.105775    11.00000   -1.50000
AFIX   0
C14   1    0.518844    0.334070    0.338857    11.00000    0.02928    0.01876 =
         0.02855    0.00294    0.00543    0.00014
C15   1    0.687368    0.335102    0.408373    11.00000    0.02657    0.03396 =
         0.03826    0.00325    0.00413    0.00120
AFIX  43
H15   2    0.819739    0.317700    0.395813    11.00000   -1.20000
AFIX   0
C16   1    0.661074    0.361790    0.496539    11.00000    0.03246    0.04227 =
         0.03381    0.00306   -0.00158   -0.00250
AFIX  43
H16   2    0.776902    0.362562    0.544211    11.00000   -1.20000
AFIX   0
C17   1    0.469169    0.387419    0.516707    11.00000    0.03740    0.02879 =
         0.02991    0.00172    0.00696   -0.00749
C18   1    0.301333    0.384363    0.445795    11.00000    0.02913    0.03148 =
         0.03539    0.00101    0.00902    0.00031
AFIX  43
H18   2    0.168491    0.401106    0.458455    11.00000   -1.20000
AFIX   0
C19   1    0.323593    0.357507    0.357333    11.00000    0.02672    0.02846 =
         0.03111    0.00204    0.00291    0.00074
AFIX  43
H19   2    0.207233    0.355138    0.310014    11.00000   -1.20000
AFIX   0
C20   1    0.442198    0.418367    0.611816    11.00000    0.05021    0.04435 =
         0.03176   -0.00354    0.01111   -0.01065
AFIX 137
H20A  2    0.539430    0.390959    0.659043    11.00000   -1.50000
H20B  2    0.299687    0.408377    0.623644    11.00000   -1.50000
H20C  2    0.469916    0.475914    0.614682    11.00000   -1.50000
HKLF 4
REM  1151 IN P2(1)/C
REM R1 =  0.0393 for   3271 Fo > 4sig(Fo)  and  0.0475 for all   3896 data
REM    210 parameters refined using      0 restraints
END
WGHT      0.0545      0.5389
REM Highest difference peak  0.294,  deepest hole -0.388,  1-sigma level  0.057
Q1    1   0.5319  0.3184  0.2887  11.00000  0.05    0.29
Q2    1   0.4660  0.3980  0.5617  11.00000  0.05    0.26
Q3    1   0.6737  0.2897  0.2222  11.00000  0.05    0.25
Q4    1   0.5665  0.3823  0.5044  11.00000  0.05    0.23
Q5    1   0.4778  0.4163  0.1652  11.00000  0.05    0.20
Q6    1   0.3001  0.3598  0.4048  11.00000  0.05    0.20
Q7    1   1.0037  0.5644  0.2262  11.00000  0.05    0.20
Q8    1   0.4268  0.3529  0.3438  11.00000  0.05    0.20
Q9    1   0.7335  0.4941  0.2178  11.00000  0.05    0.19
Q10   1   0.5614  0.4802  0.1750  11.00000  0.05    0.19
Q11   1   0.4940  0.2403  0.2185  11.00000  0.05    0.19
Q12   1   0.6764  0.3657  0.4453  11.00000  0.05    0.19
Q13   1   0.7406  0.6085  0.1661  11.00000  0.05    0.18
Q14   1   0.5022  0.3375  0.1896  11.00000  0.05    0.18
Q15   1   0.4062  0.4753  0.1294  11.00000  0.05    0.18
Q16   1   0.6653  0.3450  0.4585  11.00000  0.05    0.17
Q17   1   0.1882  0.3213  0.0939  11.00000  0.05    0.17
Q18   1   0.3176  0.3707  0.1569  11.00000  0.05    0.17
Q19   1   0.6221  0.3494  0.3583  11.00000  0.05    0.17
Q20   1   0.9504  0.4953  0.2257  11.00000  0.05    0.17
Q21   1   0.3964  0.4013  0.4792  11.00000  0.05    0.17
Q22   1   0.6634  0.5444  0.1600  11.00000  0.05    0.16
Q23   1   0.3766  0.3688  0.4889  11.00000  0.05    0.16
Q24   1   1.0426  0.4216  0.1767  11.00000  0.05    0.16
Q25   1   0.3352  0.5213  0.0614  11.00000  0.05    0.16
Q26   1   0.8853  0.4232  0.2187  11.00000  0.05    0.16
Q27   1   0.0078  0.2654  0.1409  11.00000  0.05    0.16
Q28   1   0.9449  0.6234  0.1806  11.00000  0.05    0.16
Q29   1   0.1621  0.1684  0.1616  11.00000  0.05    0.16
Q30   1   0.3915  0.3839  0.6567  11.00000  0.05    0.15
;
