# Supplementary material for: 2-Methyl-1-(4-methyl­phenyl­sulfinyl)naphtho­[2,1-b]furan
Source: Acta Crystallogr Sect E Struct Rep Online. 2012 Jan 31;68(Pt 2):o549. doi: 10.1107/S1600536812003121 (PMC3275285; doi:10.1107/S1600536812003121)
Supplement: Supplementary file 2 [file e-68-0o549-Isup2.hkl]

# 
# h,k,l, Fc-squared, Fo-squared, sigma(Fo-squared) and status flag 
# 
data_I
_shelx_title ' 1151 IN P2(1)/C' 
_shelx_refln_list_code          4 
_shelx_F_calc_maximum      208.00 
_exptl_crystal_F_000       672.00 
_reflns_d_resolution_high  0.7492 
 
loop_ 
 _symmetry_equiv_pos_as_xyz 
 'x, y, z' 
 '-x, y+1/2, -z+1/2' 
 '-x, -y, -z' 
 'x, -y-1/2, z-1/2' 
 
_cell_length_a     6.5052 
_cell_length_b    16.7418 
_cell_length_c    14.4935 
_cell_angle_alpha  90.000 
_cell_angle_beta   97.883 
_cell_angle_gamma  90.000 
 
_shelx_F_squared_multiplier     1.000 
 
loop_ 
 _refln_index_h 
 _refln_index_k 
 _refln_index_l 
 _refln_F_squared_calc 
 _refln_F_squared_meas 
 _refln_F_squared_sigma 
 _refln_observed_status 
   1   0   0    22454.62    18305.15    303.08 o 
   2   0   0       55.65       58.75      2.31 o 
   3   0   0      948.95     1008.69     16.10 o 
   4   0   0     1127.37     1105.80     18.39 o 
   5   0   0      375.12      366.86     10.81 o 
   6   0   0     1763.42     1868.49     26.12 o 
   7   0   0       48.94       49.25      3.39 o 
   8   0   0      171.12      183.44      9.97 o 
   1   1   0      406.17      394.38      3.68 o 
   2   1   0     1464.29     1355.74     12.77 o 
   3   1   0      107.01       81.12      2.12 o 
   4   1   0      311.31      284.24      5.48 o 
   5   1   0      540.16      536.04      7.29 o 
   6   1   0       65.06       71.04      2.66 o 
   7   1   0       89.25      102.85      3.41 o 
   8   1   0       82.10       82.82      5.01 o 
   0   2   0      976.39      999.73     13.95 o 
   1   2   0      276.31      267.21      3.19 o 
   2   2   0      102.26       94.85      1.64 o 
   3   2   0     1596.64     1788.13     16.98 o 
   4   2   0      206.06      240.26      4.65 o 
   5   2   0        0.19       -0.15      1.03 o 
   6   2   0      778.84      755.58      9.96 o 
   7   2   0        4.65        4.12      1.66 o 
   8   2   0        7.24        7.47      4.05 o 
   1   3   0     6626.65     6617.37     93.56 o 
   2   3   0     1952.64     2062.31     18.94 o 
   3   3   0        9.26       13.37      1.37 o 
   4   3   0     1703.62     1670.41     15.55 o 
   5   3   0      610.35      620.66      8.11 o 
   6   3   0       43.96       49.90      2.33 o 
   7   3   0      241.91      249.51      6.57 o 
   8   3   0       52.30       74.80      7.18 o 
   0   4   0     7475.79     7230.55    213.65 o 
   1   4   0     3012.34     3260.80     34.49 o 
   2   4   0       28.01       12.71      1.16 o 
   3   4   0       75.15       65.78      1.78 o 
   4   4   0      230.74      232.62      3.52 o 
   5   4   0       44.48       44.31      1.76 o 
   6   4   0       41.98       40.04      2.36 o 
   7   4   0        0.09        1.27      2.17 o 
   8   4   0       22.54       25.82      3.72 o 
   1   5   0      405.28      418.80      5.52 o 
   2   5   0       57.34       55.48      1.55 o 
   3   5   0      152.66      176.36      3.41 o 
   4   5   0       16.41       18.07      1.89 o 
   5   5   0      215.89      211.99      4.25 o 
   6   5   0       20.32       20.01      3.29 o 
   7   5   0        4.12        5.23      2.64 o 
   8   5   0       39.15       49.46      4.82 o 
   0   6   0      209.30      233.31     11.78 o 
   1   6   0       31.41       34.69      1.23 o 
   2   6   0      138.44      164.66      3.08 o 
   3   6   0      380.36      418.58      7.30 o 
   4   6   0       13.76       18.96      1.35 o 
   5   6   0      222.23      224.75      4.42 o 
   6   6   0       69.03       62.03      2.28 o 
   7   6   0        0.85        0.74      1.88 o 
   8   6   0        0.16       -0.24      2.35 o 
   1   7   0     1760.35     1919.55     21.31 o 
   2   7   0      123.17      147.73      3.28 o 
   3   7   0      133.74      159.63      5.08 o 
   4   7   0       81.57       92.49      3.76 o 
   5   7   0       56.94       64.99      3.42 o 
   6   7   0      166.77      179.24      6.20 o 
   7   7   0      146.48      150.53      7.17 o 
   8   7   0        6.50        9.13      3.20 o 
   0   8   0      494.11      635.98     12.82 o 
   1   8   0        2.32        1.48      0.57 o 
   2   8   0      141.60      160.93      3.72 o 
   3   8   0      919.06      975.18     15.01 o 
   4   8   0        1.17        3.24      1.00 o 
   5   8   0       27.64       35.21      3.44 o 
   6   8   0       68.63       64.46      3.67 o 
   7   8   0        5.03        4.02      2.36 o 
   8   8   0        4.02        2.37      4.73 o 
   1   9   0      286.81      338.13      5.94 o 
   2   9   0      652.84      715.50      9.51 o 
   3   9   0       15.70       31.54      2.70 o 
   4   9   0      122.57      114.84      4.55 o 
   5   9   0      480.16      455.73     11.86 o 
   6   9   0      126.37      130.67      6.59 o 
   7   9   0       53.18       47.82      3.08 o 
   0  10   0     1309.86     1295.14     35.51 o 
   1  10   0      328.70      311.70      5.66 o 
   2  10   0      809.92      824.39     10.89 o 
   3  10   0       60.06       63.64      3.30 o 
   4  10   0        1.06       -0.63      1.26 o 
   5  10   0       22.01       24.42      3.23 o 
   6  10   0       20.63       30.29      3.81 o 
   7  10   0       29.71       25.42      2.69 o 
   1  11   0       74.06       67.61      2.48 o 
   2  11   0      124.70      136.94      4.65 o 
   3  11   0      141.33      145.12      5.00 o 
   4  11   0     1788.76     1759.01     28.35 o 
   5  11   0      244.06      214.11     15.40 o 
   6  11   0       13.42       12.91      2.97 o 
   7  11   0        7.16       13.18      3.43 o 
   0  12   0     1802.35     1801.09     48.79 o 
   1  12   0      205.12      210.60      4.68 o 
   2  12   0      942.76      891.38     15.87 o 
   3  12   0      889.73      823.05     15.45 o 
   4  12   0      478.70      457.66     14.13 o 
   5  12   0        5.38        4.58      2.18 o 
   6  12   0       70.60       71.65      5.46 o 
   7  12   0       65.05       77.78     14.02 o 
   1  13   0        0.66       -0.56      0.92 o 
   2  13   0      965.88      894.17     16.22 o 
   3  13   0       39.67       40.54      3.13 o 
   4  13   0        5.20       15.42      3.74 o 
   5  13   0       96.75       91.61      5.68 o 
   6  13   0        3.39        4.02      4.07 o 
   0  14   0     1779.71     1703.44     32.37 o 
   1  14   0      260.31      226.07      6.39 o 
   2  14   0      661.90      649.24     13.12 o 
   3  14   0       25.56       20.79      2.45 o 
   4  14   0      155.52      170.42      8.45 o 
   5  14   0        6.49        6.17      2.42 o 
   6  14   0       16.71       14.07      3.64 o 
   1  15   0        1.38       -0.24      1.14 o 
   2  15   0        1.19        0.60      1.36 o 
   3  15   0       40.95       39.40      4.36 o 
   4  15   0      210.45      215.74     12.61 o 
   5  15   0      229.66      246.82      9.41 o 
   6  15   0       34.63       30.16      9.31 o 
   0  16   0      102.22      105.05      8.22 o 
   1  16   0        1.56        1.12      1.59 o 
   2  16   0       87.95       82.06      8.06 o 
   3  16   0       40.29       41.99      4.62 o 
   4  16   0       29.47       31.18      3.66 o 
   5  16   0        1.56        4.41      2.62 o 
   6  16   0        1.39        4.49      5.23 o 
   1  17   0      288.05      269.71      9.77 o 
   2  17   0       70.11       73.13      4.27 o 
   3  17   0        2.79        3.03      2.80 o 
   4  17   0       48.79       54.66      4.90 o 
   5  17   0       44.38       34.14      4.34 o 
   0  18   0        0.10        3.74      2.99 o 
   1  18   0       94.58       71.99      5.41 o 
   2  18   0       84.27       55.70      7.48 o 
   3  18   0        3.61        1.79      2.04 o 
   4  18   0      147.02      144.66      7.18 o 
   5  18   0      120.56      106.91      6.97 o 
   1  19   0       14.07       11.74      3.03 o 
   2  19   0        4.61        0.37      2.99 o 
   3  19   0       39.33       47.10      7.48 o 
   4  19   0       11.54       13.91      3.36 o 
   0  20   0        0.05        4.86      3.74 o 
   1  20   0       74.18       83.07      8.22 o 
   2  20   0       19.50       16.07      5.61 o 
   3  20   0        2.24       -1.87      3.36 o 
   1  21   0       34.50       35.51      6.73 o 
   2  21   0       31.81       37.38      7.10 o 
   0  22   0      257.86      279.63     16.45 o 
   1  22   0       34.19       32.52      7.10 o 
  -8   1   1        5.16       11.32      2.60 o 
  -7   1   1       63.15       74.73      2.81 o 
  -6   1   1      100.56       96.26      3.04 o 
  -5   1   1      168.21      161.37      3.53 o 
  -4   1   1      108.37      108.34      2.71 o 
  -3   1   1      652.02      657.30      8.68 o 
  -2   1   1      496.46      487.17      5.36 o 
  -1   1   1       86.18      102.30      1.84 o 
   0   1   1     3043.80     2882.06     40.15 o 
   1   1   1      994.83     1033.49      8.02 o 
   2   1   1      432.64      398.60      3.67 o 
   3   1   1        3.20        4.67      0.69 o 
   4   1   1      212.10      175.85      3.59 o 
   5   1   1        2.91        3.38      1.12 o 
   6   1   1       20.70       20.01      1.69 o 
   7   1   1        2.67        1.67      1.51 o 
   8   1   1        3.65        3.20      2.41 o 
  -8   2   1       41.29       37.46      7.77 o 
  -7   2   1       18.95       16.87      1.82 o 
  -6   2   1      372.98      361.79      9.38 o 
  -5   2   1        2.10        5.04      1.03 o 
  -4   2   1      108.32      126.39      2.95 o 
  -3   2   1      380.18      428.94      4.71 o 
  -2   2   1     1899.76     1893.93     18.84 o 
  -1   2   1     9758.15     9274.32    140.98 o 
   0   2   1     2964.70     3038.25     38.60 o 
   1   2   1      607.58      633.38      5.16 o 
   2   2   1       43.15       43.60      1.18 o 
   3   2   1     1334.68     1482.70     14.67 o 
   4   2   1       26.18       25.38      1.09 o 
   5   2   1      711.52      698.12      8.83 o 
   6   2   1       20.26       22.98      1.79 o 
   7   2   1        4.05        4.64      1.74 o 
   8   2   1       45.63       41.04      4.26 o 
  -8   3   1      157.25      191.13      6.87 o 
  -7   3   1       29.16       35.70      2.84 o 
  -6   3   1      482.53      449.85      8.37 o 
  -5   3   1        5.85        6.41      1.09 o 
  -4   3   1      909.05      997.74      9.77 o 
  -3   3   1     1925.69     2042.27     19.26 o 
  -2   3   1     1163.50     1129.03     11.79 o 
  -1   3   1     1893.13     2019.03     45.81 o 
   0   3   1     3537.01     3617.43     32.12 o 
   1   3   1     2722.69     2904.56     31.04 o 
   2   3   1      659.07      671.79      6.40 o 
   3   3   1      906.07     1002.97     10.29 o 
   4   3   1      347.68      323.78      4.38 o 
   5   3   1     1477.46     1467.83     14.36 o 
   6   3   1      575.57      573.56     11.82 o 
   7   3   1      270.01      268.80      7.55 o 
   8   3   1        4.29       -1.62      4.30 o 
  -8   4   1       23.44       15.70      3.20 o 
  -7   4   1       47.52       44.17      4.33 o 
  -6   4   1       98.56      110.79      4.66 o 
  -5   4   1       19.25       20.27      0.99 o 
  -4   4   1       65.34       76.50      2.19 o 
  -3   4   1       21.12       39.19      1.44 o 
  -2   4   1     2135.56     2172.60     23.69 o 
  -1   4   1     6004.58     6092.57     81.26 o 
   0   4   1    13970.83    12249.43    118.46 o 
   1   4   1      958.78      920.63      9.64 o 
   2   4   1      273.16      260.86      3.62 o 
   3   4   1      287.71      354.63      4.65 o 
   4   4   1     1170.91     1146.36     12.06 o 
   5   4   1       20.01       19.34      1.22 o 
   6   4   1      262.79      238.42      6.57 o 
   7   4   1       21.51       21.77      2.56 o 
   8   4   1       21.65       23.42      6.73 o 
  -8   5   1       37.62       42.88      6.50 o 
  -7   5   1      107.88      122.38     15.54 o 
  -6   5   1      256.63      266.84      6.74 o 
  -5   5   1     1270.22     1270.76     13.44 o 
  -4   5   1      878.43      823.47     10.02 o 
  -3   5   1        8.41       19.36      1.28 o 
  -2   5   1      753.72      763.22     11.19 o 
  -1   5   1     4159.90     4469.88     60.34 o 
   0   5   1     1047.65     1072.35     11.25 o 
   1   5   1     1387.51     1494.33     15.29 o 
   2   5   1      190.73      180.79      2.89 o 
   3   5   1      264.74      266.63      4.09 o 
   4   5   1     1422.25     1392.13     15.60 o 
   5   5   1       97.29      102.06      3.76 o 
   6   5   1      294.54      274.83      5.42 o 
   7   5   1      210.90      239.69      8.78 o 
   8   5   1       51.38       72.36      8.04 o 
  -8   6   1        1.57        2.31      2.62 o 
  -7   6   1       31.28       32.29      3.93 o 
  -6   6   1      115.60      121.11      7.85 o 
  -5   6   1       64.54       65.46      2.13 o 
  -4   6   1       64.90       76.49      2.44 o 
  -3   6   1     3997.57     4363.42     46.88 o 
  -2   6   1      212.77      226.77      3.71 o 
  -1   6   1      647.21      563.79      7.93 o 
   0   6   1     7036.94     7120.07     82.40 o 
   1   6   1      322.17      299.95      5.07 o 
   2   6   1     1583.61     1530.04     29.51 o 
   3   6   1     2343.40     2362.25     24.32 o 
   4   6   1      210.58      190.66      3.71 o 
   5   6   1        5.63        3.40      1.06 o 
   6   6   1        4.98        5.24      1.37 o 
   7   6   1        8.38        7.93      2.62 o 
   8   6   1        4.46        1.94      2.56 o 
  -8   7   1       23.99       23.20      3.87 o 
  -7   7   1       50.41       42.90      5.00 o 
  -6   7   1      582.52      571.59     10.89 o 
  -5   7   1     1754.63     1754.57     28.46 o 
  -4   7   1      211.28      192.20      4.29 o 
  -3   7   1      145.48      124.78      3.58 o 
  -2   7   1      640.88      661.97     11.63 o 
  -1   7   1      574.46      561.63      8.36 o 
   0   7   1     2632.52     2758.39     33.13 o 
   1   7   1      880.67      937.80     11.40 o 
   2   7   1     3008.44     3115.06     37.63 o 
   3   7   1      254.68      255.80      4.55 o 
   4   7   1      751.38      741.26      9.52 o 
   5   7   1      509.47      466.53      9.40 o 
   6   7   1       15.24       16.33      2.89 o 
   7   7   1        0.32        3.31      2.18 o 
   8   7   1      129.22      151.00      7.96 o 
  -8   8   1       71.46       88.67      6.39 o 
  -7   8   1      179.00      171.62      7.78 o 
  -6   8   1      503.22      484.46     10.03 o 
  -5   8   1      762.57      715.19     17.17 o 
  -4   8   1       38.53       31.87      3.28 o 
  -3   8   1      438.78      408.22      7.74 o 
  -2   8   1      468.10      565.84      9.18 o 
  -1   8   1     1248.37     1452.96     24.17 o 
   0   8   1       21.65        7.05      0.88 o 
   1   8   1       86.58       52.13      2.07 o 
   2   8   1     1107.34     1124.14     13.69 o 
   3   8   1      234.58      241.38      5.63 o 
   4   8   1       94.10       96.11      4.26 o 
   5   8   1        9.22       10.05      2.35 o 
   6   8   1       22.74       23.46      3.33 o 
   7   8   1       15.22       14.53      1.94 o 
  -7   9   1       27.51       29.29      3.33 o 
  -6   9   1        0.31       -1.19      1.19 o 
  -5   9   1      116.54      127.80      8.47 o 
  -4   9   1       43.80       42.79      3.39 o 
  -3   9   1       35.50       40.18      2.31 o 
  -2   9   1      154.03      139.56      3.80 o 
  -1   9   1      589.66      652.91      9.46 o 
   0   9   1       63.06       66.70      2.23 o 
   1   9   1      316.03      344.83      6.00 o 
   2   9   1       14.13       17.20      1.23 o 
   3   9   1       26.19       34.40      1.98 o 
   4   9   1      364.54      334.87     13.20 o 
   5   9   1       31.06       34.62      3.91 o 
   6   9   1        0.24        2.55      1.85 o 
   7   9   1       19.56       17.08      2.26 o 
  -7  10   1       75.87       78.83      3.99 o 
  -6  10   1      125.37      131.93      5.15 o 
  -5  10   1       13.44        9.92      2.87 o 
  -4  10   1      184.62      183.76      8.06 o 
  -3  10   1      185.30      148.33      5.05 o 
  -2  10   1       42.73       50.94      2.59 o 
  -1  10   1      711.64      735.95     10.67 o 
   0  10   1      671.41      652.93      9.81 o 
   1  10   1      992.48     1059.86     14.51 o 
   2  10   1      240.75      249.72      5.79 o 
   3  10   1        2.96        0.91      1.37 o 
   4  10   1        4.98        3.57      2.68 o 
   5  10   1       47.71       37.71      3.71 o 
   6  10   1       69.10       69.96      5.17 o 
   7  10   1        9.74       10.16      2.12 o 
  -7  11   1       63.31       63.79      3.97 o 
  -6  11   1      185.45      198.83      6.57 o 
  -5  11   1       16.16       13.12      3.93 o 
  -4  11   1      670.31      653.28     14.32 o 
  -3  11   1      348.13      315.04      7.91 o 
  -2  11   1       56.02       57.86      4.87 o 
  -1  11   1       65.72       80.03      2.48 o 
   0  11   1       36.62       30.89      1.82 o 
   1  11   1      146.71      165.79      4.02 o 
   2  11   1      982.87     1019.90     14.50 o 
   3  11   1      839.53      850.71     21.80 o 
   4  11   1        2.25        3.22      1.76 o 
   5  11   1        9.94        4.97      2.08 o 
   6  11   1       11.93        5.30      2.57 o 
   7  11   1        3.96       -2.00      2.00 o 
  -7  12   1        6.36        7.56      3.02 o 
  -6  12   1       19.49       17.79      2.54 o 
  -5  12   1       18.83       14.51      9.16 o 
  -4  12   1      985.15      946.34     17.66 o 
  -3  12   1      110.21      111.39      6.52 o 
  -2  12   1        1.34        1.21      1.43 o 
  -1  12   1      106.06      103.72      3.88 o 
   0  12   1      300.39      326.84      6.23 o 
   1  12   1       81.94       83.00      2.84 o 
   2  12   1      270.17      258.60      7.73 o 
   3  12   1      150.00      168.53      9.06 o 
   4  12   1        3.42        1.74      1.88 o 
   5  12   1       69.66       56.80      4.58 o 
   6  12   1        0.36        0.69      1.96 o 
   7  12   1        0.26        0.13      2.50 o 
  -7  13   1        0.80        2.14      2.66 o 
  -6  13   1       11.36        9.01      2.17 o 
  -5  13   1        7.93        4.96      5.05 o 
  -4  13   1      105.93      124.88      7.12 o 
  -3  13   1       42.34       43.92      3.19 o 
  -2  13   1       95.77       98.08      4.88 o 
  -1  13   1       20.55       21.65      2.16 o 
   0  13   1       54.01       54.02      2.46 o 
   1  13   1       97.60       87.46      3.96 o 
   2  13   1      716.56      674.34     13.03 o 
   3  13   1       40.63       32.57      4.50 o 
   4  13   1        3.85        4.74      1.98 o 
   5  13   1        2.12       -0.64      1.78 o 
   6  13   1        9.80       11.45      5.08 o 
  -6  14   1      102.00      100.67      5.33 o 
  -5  14   1        0.00        1.08      2.80 o 
  -4  14   1      208.59      189.22      8.98 o 
  -3  14   1        9.30        4.67      1.66 o 
  -2  14   1       11.29        9.88      1.96 o 
  -1  14   1       79.32       74.73      3.74 o 
   0  14   1      190.68      163.19      6.30 o 
   1  14   1      695.29      654.93     12.79 o 
   2  14   1      697.07      669.70     13.25 o 
   3  14   1       27.16       23.45      2.81 o 
   4  14   1       53.85       56.86      4.27 o 
   5  14   1       52.92       59.80      5.02 o 
   6  14   1        1.34        1.14      2.50 o 
  -6  15   1        1.43        0.40      2.44 o 
  -5  15   1       83.08       80.42      5.60 o 
  -4  15   1      212.74      192.79      9.24 o 
  -3  15   1      217.02      210.93      8.66 o 
  -2  15   1        0.73        2.01      1.43 o 
  -1  15   1       12.29       12.74      2.20 o 
   0  15   1      516.62      527.58     14.00 o 
   1  15   1       13.18        9.60      1.84 o 
   2  15   1       58.48       53.70      3.46 o 
   3  15   1       10.82       13.87      2.62 o 
   4  15   1       54.48       43.60      4.10 o 
   5  15   1       22.20       23.44      3.72 o 
   6  15   1        6.21        4.71      3.40 o 
  -6  16   1       20.33       24.84      4.29 o 
  -5  16   1       49.63       52.15      4.83 o 
  -4  16   1        7.81        5.09      2.77 o 
  -3  16   1       14.28       12.88      2.47 o 
  -2  16   1       73.84       70.08      4.36 o 
  -1  16   1      351.75      336.42      8.77 o 
   0  16   1      440.62      474.93     37.20 o 
   1  16   1       54.14       41.44      8.04 o 
   2  16   1       90.82       99.27      6.37 o 
   3  16   1       70.76       68.68      4.60 o 
   4  16   1       18.55       18.48      3.22 o 
   5  16   1        7.81        7.69      3.03 o 
  -5  17   1      112.63       91.30      6.50 o 
  -4  17   1      532.81      546.38     17.58 o 
  -3  17   1      259.37      245.77     12.15 o 
  -2  17   1       33.57       33.29      3.13 o 
  -1  17   1       72.03       80.94      5.41 o 
   0  17   1       16.69       17.80      5.98 o 
   1  17   1      121.03      123.06      6.33 o 
   2  17   1       55.57       51.05      4.74 o 
   3  17   1       65.16       76.20      6.18 o 
   4  17   1      396.80      433.77     12.50 o 
   5  17   1       55.06       60.96      5.27 o 
  -5  18   1        9.94       18.82      3.76 o 
  -4  18   1        4.14        2.53      2.77 o 
  -3  18   1       92.20       91.11      9.72 o 
  -2  18   1       95.91      105.33      6.44 o 
  -1  18   1      254.26      260.06     10.03 o 
   0  18   1      426.57      439.24     17.94 o 
   1  18   1      424.59      421.26     13.07 o 
   2  18   1      147.98      166.36     11.96 o 
   3  18   1      140.37      143.76      6.82 o 
   4  18   1      199.99      189.28      8.12 o 
   5  18   1       18.62       17.86      3.68 o 
  -4  19   1       40.27       43.60      4.52 o 
  -3  19   1       30.00       34.02      6.73 o 
  -2  19   1      335.29      336.36     21.12 o 
  -1  19   1       40.79       35.34      4.23 o 
   0  19   1        0.19        0.60      2.24 o 
   1  19   1       25.58       34.06      4.09 o 
   2  19   1       92.45      100.19     10.09 o 
   3  19   1       43.27       33.64      7.10 o 
   4  19   1       62.43       72.13      5.49 o 
  -3  20   1      126.75      133.46     12.34 o 
  -2  20   1        1.43       -2.24      2.62 o 
  -1  20   1       29.02       27.20      4.09 o 
   0  20   1      340.92      340.99     12.29 o 
   1  20   1      173.98      195.89     13.46 o 
   2  20   1       55.31       54.21      8.22 o 
   3  20   1      104.30       81.87     10.09 o 
  -2  21   1        3.39        0.37      3.36 o 
  -1  21   1        1.09        1.50      3.55 o 
   0  21   1        0.76        0.57      2.24 o 
   1  21   1       62.88       59.07      8.22 o 
   2  21   1       10.06        4.86      4.11 o 
  -1  22   1       47.63       45.61      7.85 o 
   0  22   1       78.87       92.34      9.72 o 
   1  22   1       26.65       23.18      6.36 o 
  -8   0   2       22.48       21.84      3.41 o 
  -7   0   2       82.23       81.04      4.24 o 
  -6   0   2      150.13      158.26      5.09 o 
  -5   0   2       63.76       51.38      2.75 o 
  -4   0   2     1649.53     1783.63     33.15 o 
  -3   0   2     1799.35     2019.28     35.94 o 
  -2   0   2     5265.94     5131.56     69.96 o 
  -1   0   2       18.82        9.43      0.83 o 
   0   0   2     4093.82     4068.54     84.88 o 
   1   0   2     2021.62     2066.09     25.63 o 
   2   0   2     3676.32     3572.01     38.13 o 
   3   0   2      141.61      125.51      3.16 o 
   4   0   2       31.72       38.93      1.66 o 
   5   0   2     1466.75     1384.25     23.21 o 
   6   0   2      224.26      203.40      8.80 o 
   7   0   2      101.47      115.92      7.72 o 
   8   0   2        4.76        5.61      3.74 o 
  -8   1   2       96.20      110.10      5.54 o 
  -7   1   2        0.50        0.09      1.05 o 
  -6   1   2       24.48       19.83      1.58 o 
  -5   1   2      344.38      340.37      5.87 o 
  -4   1   2     1861.26     1914.80     22.33 o 
  -3   1   2     2643.30     2662.73     29.24 o 
  -2   1   2       90.16       66.14      1.24 o 
  -1   1   2      283.43      292.40      2.89 o 
   0   1   2        0.55        0.74      0.32 o 
   1   1   2     2335.60     2450.59     18.50 o 
   2   1   2      815.98      922.24      8.02 o 
   3   1   2      168.06      222.84      3.02 o 
   4   1   2     1039.21      992.70     10.76 o 
   5   1   2     1703.33     1661.65     19.00 o 
   6   1   2     1106.87     1052.85     13.85 o 
   7   1   2       79.15       79.60      5.72 o 
   8   1   2        3.03        4.02      2.80 o 
  -8   2   2      179.25      180.34      6.67 o 
  -7   2   2       16.18       16.96      1.67 o 
  -6   2   2      130.65      135.32      3.59 o 
  -5   2   2      219.90      202.14      4.31 o 
  -4   2   2        7.38       15.61      1.23 o 
  -3   2   2     1378.78     1486.47     14.37 o 
  -2   2   2      494.53      519.30      5.55 o 
  -1   2   2     5052.81     4784.65     45.72 o 
   0   2   2     1110.85     1139.80     10.19 o 
   1   2   2     6499.97     6268.39     55.51 o 
   2   2   2       33.61       28.28      0.78 o 
   3   2   2      826.64      831.94      9.54 o 
   4   2   2     1112.68     1080.78     10.76 o 
   5   2   2       36.34       46.47      1.91 o 
   6   2   2      111.70      114.03      4.51 o 
   7   2   2       78.78       87.13      7.23 o 
   8   2   2       85.99       92.38      5.95 o 
  -8   3   2       71.74       78.60      4.70 o 
  -7   3   2       14.75       15.25      1.75 o 
  -6   3   2      167.59      182.06      4.17 o 
  -5   3   2      611.09      617.20      8.70 o 
  -4   3   2        9.12       17.08      1.13 o 
  -3   3   2      327.42      417.36      5.03 o 
  -2   3   2       97.79       76.63      1.78 o 
  -1   3   2      169.88      184.85      2.32 o 
   0   3   2      470.77      472.33      6.14 o 
   1   3   2     1376.99     1483.02     12.21 o 
   2   3   2     2421.24     2633.36     22.61 o 
   3   3   2     1497.06     1575.00     15.25 o 
   4   3   2      246.33      243.15      3.79 o 
   5   3   2        3.24        2.88      1.02 o 
   6   3   2        0.06        1.02      1.31 o 
   7   3   2        5.51        8.37      1.98 o 
   8   3   2       76.72       82.31      7.80 o 
  -8   4   2       27.42       36.86      4.75 o 
  -7   4   2        0.49        0.71      1.56 o 
  -6   4   2        9.30        7.66      1.32 o 
  -5   4   2      300.18      294.56      3.98 o 
  -4   4   2      120.06      131.91      2.95 o 
  -3   4   2        0.49       -0.36      0.38 o 
  -2   4   2      511.81      557.18      9.09 o 
  -1   4   2     2679.65     2657.67     31.95 o 
   0   4   2     7786.75     7913.85    102.04 o 
   1   4   2     1887.00     1944.60     16.88 o 
   2   4   2       45.80       60.25      1.58 o 
   3   4   2      375.73      391.55      4.96 o 
   4   4   2     1066.94     1108.85     11.69 o 
   5   4   2      989.30      996.60     11.14 o 
   6   4   2      136.42      130.12      4.87 o 
   7   4   2        0.46        0.52      1.41 o 
   8   4   2        0.67       -1.15      3.22 o 
  -8   5   2       10.93        8.81      2.98 o 
  -7   5   2      151.50      142.70      6.91 o 
  -6   5   2      342.27      342.79      7.40 o 
  -5   5   2       32.69       34.07      1.44 o 
  -4   5   2      552.01      563.89      6.84 o 
  -3   5   2     1007.60     1044.95     11.65 o 
  -2   5   2       34.97       30.12      0.88 o 
  -1   5   2     4708.84     4765.56     56.09 o 
   0   5   2     6794.61     6893.99    121.68 o 
   1   5   2      626.02      638.17      6.81 o 
   2   5   2      560.38      662.08      6.74 o 
   3   5   2      286.83      320.48      4.40 o 
   4   5   2       95.10      104.87      2.70 o 
   5   5   2      212.54      204.79      4.74 o 
   6   5   2      532.81      496.31      8.40 o 
   7   5   2       11.34       13.46      2.98 o 
   8   5   2        8.80        2.26      3.51 o 
  -8   6   2        3.76        4.51      2.57 o 
  -7   6   2       44.71       47.91      4.50 o 
  -6   6   2       74.43       60.91      2.08 o 
  -5   6   2        2.00        0.06      0.73 o 
  -4   6   2      374.88      395.88      5.35 o 
  -3   6   2      376.89      449.96      6.97 o 
  -2   6   2      327.79      374.24      7.67 o 
  -1   6   2       38.75       28.23      3.24 o 
   0   6   2     1768.18     1907.38     19.19 o 
   1   6   2       39.54       32.40      1.65 o 
   2   6   2      287.18      354.54      4.56 o 
   3   6   2      881.63      998.55     10.71 o 
   4   6   2      184.38      189.26      3.73 o 
   5   6   2        8.50        6.45      1.59 o 
   6   6   2       33.51       31.72      4.48 o 
   7   6   2        0.63       -1.50      1.83 o 
   8   6   2       26.71       34.50      5.91 o 
  -8   7   2        9.33        3.95      4.37 o 
  -7   7   2       43.05       46.06      5.00 o 
  -6   7   2       26.94       28.38      2.21 o 
  -5   7   2        7.29       10.71      1.63 o 
  -4   7   2      163.33      176.62      4.88 o 
  -3   7   2      186.74      201.88      3.96 o 
  -2   7   2       16.72       15.89      1.57 o 
  -1   7   2        4.56        8.30      1.14 o 
   0   7   2      141.59      177.16      3.43 o 
   1   7   2       44.74       47.16      1.42 o 
   2   7   2      197.47      194.53      3.16 o 
   3   7   2      279.86      297.65      4.11 o 
   4   7   2      126.01      126.85      3.37 o 
   5   7   2        5.02        2.88      1.35 o 
   6   7   2       73.07       58.60      4.45 o 
   7   7   2        0.46        1.26      2.10 o 
  -8   8   2        3.07        2.43      2.86 o 
  -7   8   2      121.66      113.15      8.84 o 
  -6   8   2       31.42       23.85      2.63 o 
  -5   8   2       17.01       18.37      3.25 o 
  -4   8   2        2.86        1.31      1.63 o 
  -3   8   2        0.14        0.82      0.78 o 
  -2   8   2      109.74       96.44      3.58 o 
  -1   8   2     5058.53     5223.84     55.48 o 
   0   8   2       38.84       18.80      1.08 o 
   1   8   2      446.60      499.13      6.42 o 
   2   8   2      679.02      771.43      8.68 o 
   3   8   2      268.11      274.24      4.65 o 
   4   8   2      404.48      398.67      8.11 o 
   5   8   2      579.54      522.76     12.77 o 
   6   8   2       27.31       23.62      3.24 o 
   7   8   2       10.27       11.38      1.88 o 
  -7   9   2       34.81       45.80      2.92 o 
  -6   9   2       47.89       63.00      3.89 o 
  -5   9   2       94.86      110.90      7.66 o 
  -4   9   2      460.76      456.72     10.48 o 
  -3   9   2      704.39      717.09     13.48 o 
  -2   9   2      157.83      157.02      4.19 o 
  -1   9   2      189.16      166.72      2.90 o 
   0   9   2       45.51       21.73      1.20 o 
   1   9   2      651.30      762.60      9.94 o 
   2   9   2       69.05       85.77      2.28 o 
   3   9   2        0.37       -0.37      0.71 o 
   4   9   2      637.84      578.79     10.56 o 
   5   9   2      184.68      161.37      6.68 o 
   6   9   2        7.46        4.08      2.14 o 
   7   9   2       90.03      114.72      6.73 o 
  -7  10   2       32.28       32.84      2.83 o 
  -6  10   2       12.50       13.85      3.96 o 
  -5  10   2      187.58      171.69      5.27 o 
  -4  10   2       25.84       26.73      2.69 o 
  -3  10   2        1.82        4.34      1.48 o 
  -2  10   2      139.39      171.70      4.55 o 
  -1  10   2        1.94        2.30      0.64 o 
   0  10   2     1065.50     1059.06     12.93 o 
   1  10   2      808.36      812.25     10.65 o 
   2  10   2      209.74      167.13      4.01 o 
   3  10   2       71.29       83.71      2.76 o 
   4  10   2       23.63       14.85      2.50 o 
   5  10   2        0.01       -0.67      1.55 o 
   6  10   2        3.49        4.75      2.31 o 
   7  10   2        1.14        2.47      2.45 o 
  -7  11   2      113.67      120.03      5.17 o 
  -6  11   2      441.85      418.33     13.40 o 
  -5  11   2      460.87      428.65      9.25 o 
  -4  11   2       33.68       33.49      3.40 o 
  -3  11   2       70.56       71.53      3.71 o 
  -2  11   2      480.40      513.25     13.83 o 
  -1  11   2     2083.32     2122.19     23.85 o 
   0  11   2      592.42      581.95      8.14 o 
   1  11   2      275.18      258.43      4.80 o 
   2  11   2      122.81      140.03      3.48 o 
   3  11   2      341.20      352.55      9.27 o 
   4  11   2      121.38      137.58      5.96 o 
   5  11   2        0.20        4.10      2.00 o 
   6  11   2      134.49      147.47      7.18 o 
   7  11   2       88.47      106.83      6.77 o 
  -7  12   2      223.68      228.04      9.80 o 
  -6  12   2       43.69       39.35      3.76 o 
  -5  12   2      362.87      369.03     13.35 o 
  -4  12   2       28.49       25.32      2.84 o 
  -3  12   2      471.69      430.70     10.21 o 
  -2  12   2      153.42      140.68      4.95 o 
  -1  12   2        0.12       -0.02      1.04 o 
   0  12   2     1053.50     1003.39     12.75 o 
   1  12   2      370.95      359.01      6.10 o 
   2  12   2      232.07      216.15      6.42 o 
   3  12   2      156.68      146.07      5.74 o 
   4  12   2      306.67      282.85      8.75 o 
   5  12   2       89.02       94.65      5.56 o 
   6  12   2        0.00       -1.44      1.84 o 
   7  12   2        2.23        3.47      2.58 o 
  -7  13   2        0.14       -0.26      2.42 o 
  -6  13   2        0.19        0.02      1.67 o 
  -5  13   2      428.82      406.85     21.12 o 
  -4  13   2      603.92      593.38     13.21 o 
  -3  13   2      315.09      286.78      8.00 o 
  -2  13   2      328.88      318.89      8.27 o 
  -1  13   2      312.92      297.31      7.55 o 
   0  13   2      506.67      482.95      7.45 o 
   1  13   2       95.98       99.25      2.98 o 
   2  13   2       19.76       15.52      1.74 o 
   3  13   2       36.98       29.43      4.65 o 
   4  13   2       55.61       54.83      5.61 o 
   5  13   2      205.72      187.40      9.01 o 
   6  13   2       85.16      100.61      6.53 o 
  -6  14   2       84.44       78.88      4.68 o 
  -5  14   2       21.78       17.72      3.94 o 
  -4  14   2       16.93       11.97      2.46 o 
  -3  14   2      187.38      177.43      6.30 o 
  -2  14   2       14.54       14.42      2.20 o 
  -1  14   2      942.64      927.34     16.76 o 
   0  14   2      238.15      243.16      6.61 o 
   1  14   2      976.04      924.93     20.61 o 
   2  14   2      231.04      215.99      5.63 o 
   3  14   2      422.70      410.50     10.71 o 
   4  14   2       49.35       54.88      4.36 o 
   5  14   2       21.09       26.02      4.72 o 
   6  14   2       42.80       50.46      4.99 o 
  -6  15   2        1.13        0.12      2.37 o 
  -5  15   2       93.89       93.56      7.27 o 
  -4  15   2      414.56      397.17     13.88 o 
  -3  15   2      231.04      229.37      8.42 o 
  -2  15   2       33.14       27.64      2.73 o 
  -1  15   2       53.27       57.91      3.59 o 
   0  15   2      108.19      113.01      4.52 o 
   1  15   2      132.11      127.20      4.24 o 
   2  15   2       27.10       32.48      3.07 o 
   3  15   2        3.50        5.93      1.92 o 
   4  15   2      115.98      110.47      5.88 o 
   5  15   2       88.48       98.25      7.83 o 
   6  15   2       66.68       76.00      5.91 o 
  -6  16   2       27.87       29.03      4.44 o 
  -5  16   2       11.90        7.48      3.44 o 
  -4  16   2       16.56       15.86      3.77 o 
  -3  16   2       11.92       14.38      2.60 o 
  -2  16   2        0.45        0.69      1.43 o 
  -1  16   2       10.54       10.54      2.01 o 
   0  16   2      544.98      526.93     24.67 o 
   1  16   2       65.35       64.59      5.79 o 
   2  16   2       54.97       52.32      3.72 o 
   3  16   2       49.63       45.94      3.93 o 
   4  16   2      201.57      195.55      8.63 o 
   5  16   2        5.61        3.55      2.95 o 
  -5  17   2       32.53       34.27      9.16 o 
  -4  17   2        0.21        1.12      2.38 o 
  -3  17   2        8.55        9.10      2.28 o 
  -2  17   2       30.40       38.37      3.85 o 
  -1  17   2        0.19        0.32      1.70 o 
   0  17   2       35.80       37.41      3.83 o 
   1  17   2       93.11       98.11      5.74 o 
   2  17   2       67.14       72.15      7.85 o 
   3  17   2        1.71       -1.48      1.48 o 
   4  17   2       14.20        8.95      2.76 o 
   5  17   2        8.43        7.43      2.84 o 
  -5  18   2       39.78       28.66     10.47 o 
  -4  18   2        7.89       12.47      3.67 o 
  -3  18   2        3.43        2.03      2.50 o 
  -2  18   2        0.00        1.37      1.97 o 
  -1  18   2       12.92        8.79      2.64 o 
   0  18   2       60.95       62.14      5.15 o 
   1  18   2       28.52       24.67      5.61 o 
   2  18   2        8.72        5.61      3.74 o 
   3  18   2       73.06       89.72     10.09 o 
   4  18   2        4.77        7.44      2.62 o 
  -4  19   2      129.99      148.58      9.38 o 
  -3  19   2       89.92       81.33      6.61 o 
  -2  19   2      150.40      175.40      8.56 o 
  -1  19   2        9.67        9.91      2.91 o 
   0  19   2       34.48       32.68      4.09 o 
   1  19   2      181.44      208.60     13.46 o 
   2  19   2       23.19       14.95      4.86 o 
   3  19   2        0.01        1.87      3.74 o 
   4  19   2       98.57      115.89     11.96 o 
  -3  20   2        7.76        7.48      4.49 o 
  -2  20   2       10.88       17.85      3.67 o 
  -1  20   2       30.95       27.09      4.09 o 
   0  20   2       54.51       64.10      5.68 o 
   1  20   2      258.00      331.59     17.94 o 
   2  20   2       85.44       63.55      8.60 o 
   3  20   2       22.70       37.01      7.85 o 
  -2  21   2        7.41       10.09      4.49 o 
  -1  21   2       16.79       21.32      4.09 o 
   0  21   2        0.10        2.62      3.74 o 
   1  21   2       70.70       72.90      8.97 o 
   2  21   2       59.39       56.82      8.97 o 
  -1  22   2       56.81       62.22      8.97 o 
   0  22   2       30.79       34.39      7.10 o 
   1  22   2       19.97       23.93      6.36 o 
  -8   1   3        6.56        5.53      1.56 o 
  -7   1   3      192.84      190.97      4.43 o 
  -6   1   3      312.30      333.53      5.53 o 
  -5   1   3        7.78        6.02      1.26 o 
  -4   1   3       47.56       46.64      2.10 o 
  -3   1   3      289.36      275.54      3.61 o 
  -2   1   3        1.76        2.21      0.38 o 
  -1   1   3    17942.50    15610.77    152.26 o 
   0   1   3     5644.48     5610.61     79.62 o 
   1   1   3     2013.29     2008.27     19.79 o 
   2   1   3      143.18      159.15      2.59 o 
   3   1   3       83.76       78.34      1.76 o 
   4   1   3       48.42       39.82      1.43 o 
   5   1   3      194.57      186.77      3.78 o 
   6   1   3        0.13       -0.30      1.24 o 
   7   1   3       34.55       31.19      7.66 o 
   8   1   3        0.75        3.55      2.64 o 
  -8   2   3        8.93        8.40      2.12 o 
  -7   2   3       60.85       60.07      2.63 o 
  -6   2   3       17.18       14.63      1.64 o 
  -5   2   3       73.92       84.82      2.79 o 
  -4   2   3       82.43       93.75      1.85 o 
  -3   2   3     2066.58     2282.29     21.34 o 
  -2   2   3     2488.56     2500.65     22.94 o 
  -1   2   3     8772.63     7706.63    165.41 o 
   0   2   3      746.75      780.85      7.25 o 
   1   2   3     3771.35     3704.30     36.03 o 
   2   2   3     1535.63     1548.92     13.06 o 
   3   2   3      739.91      831.00      8.29 o 
   4   2   3       73.80       70.56      2.06 o 
   5   2   3       36.96       29.92      1.61 o 
   6   2   3      218.68      214.64      6.22 o 
   7   2   3        3.06        2.35      1.96 o 
   8   2   3        0.50        3.77      2.77 o 
  -8   3   3        2.68        4.75      2.29 o 
  -7   3   3      114.80      111.73      3.38 o 
  -6   3   3       20.74       18.97      1.80 o 
  -5   3   3      284.58      288.76      5.35 o 
  -4   3   3      937.64      956.32     11.62 o 
  -3   3   3      596.52      539.76      6.86 o 
  -2   3   3       12.73       27.77      1.28 o 
  -1   3   3        0.12        3.25      1.40 o 
   0   3   3      850.18      860.16      8.58 o 
   1   3   3      228.34      254.22      3.73 o 
   2   3   3       21.17       27.06      0.69 o 
   3   3   3        1.74        3.71      0.51 o 
   4   3   3      373.74      369.72      5.03 o 
   5   3   3     2077.24     1886.64     22.99 o 
   6   3   3      211.56      200.38      5.98 o 
   7   3   3       17.69       18.31      3.70 o 
   8   3   3       40.70       54.58      8.22 o 
  -8   4   3       88.06       94.59      6.42 o 
  -7   4   3       10.45        9.20      2.40 o 
  -6   4   3       11.00        8.91      1.44 o 
  -5   4   3      609.09      565.37      6.51 o 
  -4   4   3     1366.27     1511.99     14.23 o 
  -3   4   3      480.17      481.73      6.97 o 
  -2   4   3       29.36       36.48      1.20 o 
  -1   4   3      300.31      366.24      4.70 o 
   0   4   3      301.16      279.47      7.01 o 
   1   4   3      681.02      641.37      5.88 o 
   2   4   3     2462.34     2697.37     25.22 o 
   3   4   3      804.43      837.51      9.10 o 
   4   4   3      163.06      191.42      3.26 o 
   5   4   3      403.37      386.01      7.50 o 
   6   4   3       12.55       18.55      1.77 o 
   7   4   3       22.10       26.83      3.45 o 
   8   4   3        5.89        0.52      3.31 o 
  -8   5   3       36.66       33.70      4.19 o 
  -7   5   3        3.67        4.78      2.01 o 
  -6   5   3       84.49       90.42      4.93 o 
  -5   5   3       80.99       83.28      2.52 o 
  -4   5   3      629.84      602.62      7.23 o 
  -3   5   3     1407.45     1355.44     16.22 o 
  -2   5   3        1.17       10.32      1.05 o 
  -1   5   3      347.91      322.34      6.59 o 
   0   5   3        6.58       16.93      0.87 o 
   1   5   3      349.59      408.34      4.79 o 
   2   5   3      664.84      769.77      8.24 o 
   3   5   3      548.11      601.19      6.56 o 
   4   5   3      550.12      565.23      7.63 o 
   5   5   3      196.73      210.44      6.10 o 
   6   5   3      190.01      192.76      6.02 o 
   7   5   3        3.04        7.04      2.41 o 
   8   5   3      136.02      123.20      9.60 o 
  -8   6   3       69.58       69.92      5.66 o 
  -7   6   3      217.56      200.19      8.18 o 
  -6   6   3      326.70      314.27      5.52 o 
  -5   6   3      631.59      583.33      9.19 o 
  -4   6   3      470.73      476.20      6.08 o 
  -3   6   3      112.11      161.63      3.70 o 
  -2   6   3       88.81      119.93      2.89 o 
  -1   6   3       56.91       49.14      1.35 o 
   0   6   3     2832.47     2856.11     28.52 o 
   1   6   3     2189.88     2173.44     19.19 o 
   2   6   3      586.36      765.06      8.31 o 
   3   6   3      199.62      153.98      2.63 o 
   4   6   3     1838.95     1711.95     21.11 o 
   5   6   3      245.74      260.06      6.63 o 
   6   6   3        0.05       -0.46      1.28 o 
   7   6   3       41.17       43.15      4.26 o 
  -8   7   3      103.01      110.13      6.96 o 
  -7   7   3      119.25      115.89      6.54 o 
  -6   7   3       21.14       19.43      1.93 o 
  -5   7   3      363.22      335.53      7.27 o 
  -4   7   3     1501.47     1489.14     16.70 o 
  -3   7   3      305.80      297.98      6.36 o 
  -2   7   3       37.73       27.33      2.06 o 
  -1   7   3     1128.04     1086.88     14.04 o 
   0   7   3      262.48      317.25      4.44 o 
   1   7   3       84.24       78.10      1.72 o 
   2   7   3     1037.50     1108.73     10.85 o 
   3   7   3       54.07       57.38      1.61 o 
   4   7   3      174.11      176.04      6.21 o 
   5   7   3       51.24       49.57      3.04 o 
   6   7   3      101.01       97.02      5.51 o 
   7   7   3       15.68       15.17      3.24 o 
  -8   8   3       61.29       64.88      6.66 o 
  -7   8   3        0.31       -1.35      1.98 o 
  -6   8   3       40.47       40.26      2.76 o 
  -5   8   3      249.07      217.97      8.58 o 
  -4   8   3        2.61        2.45      1.46 o 
  -3   8   3       46.76       54.03      6.83 o 
  -2   8   3      482.80      497.68      9.84 o 
  -1   8   3     2960.07     3088.44     33.74 o 
   0   8   3     4078.61     4213.34     41.21 o 
   1   8   3     3046.33     3117.81     28.98 o 
   2   8   3        7.78       10.90      0.93 o 
   3   8   3        1.08        0.64      0.98 o 
   4   8   3     1802.71     1720.72     27.74 o 
   5   8   3      425.42      392.89     10.14 o 
   6   8   3       14.81       10.08      2.51 o 
   7   8   3        7.09       10.08      2.96 o 
  -7   9   3       30.45       27.92      5.07 o 
  -6   9   3      448.23      425.03     10.13 o 
  -5   9   3      227.99      211.48      5.89 o 
  -4   9   3      155.02      135.97      4.41 o 
  -3   9   3      160.76      164.11      5.37 o 
  -2   9   3      338.07      342.53      7.91 o 
  -1   9   3     3334.43     3470.39     41.89 o 
   0   9   3     3257.53     3576.58     35.46 o 
   1   9   3       12.87       12.71      1.05 o 
   2   9   3      173.80      170.30      3.02 o 
   3   9   3       98.13      101.40      3.67 o 
   4   9   3        4.40       12.79      1.86 o 
   5   9   3       25.43       27.51      3.15 o 
   6   9   3       37.04       43.09      5.13 o 
   7   9   3       62.73       69.58      5.56 o 
  -7  10   3       18.66       16.75      2.28 o 
  -6  10   3        1.93        3.43      1.71 o 
  -5  10   3        5.50        3.28      1.47 o 
  -4  10   3      176.17      157.62      4.96 o 
  -3  10   3     1664.77     1596.34     25.80 o 
  -2  10   3      107.34      130.54      4.58 o 
  -1  10   3       62.53       57.74      1.93 o 
   0  10   3        7.40        2.16      0.76 o 
   1  10   3      255.06      234.24      4.17 o 
   2  10   3       49.71       51.50      1.98 o 
   3  10   3     1201.25     1164.88     17.48 o 
   4  10   3       47.32       41.39      3.94 o 
   5  10   3       63.53       61.91      4.51 o 
   6  10   3        4.65        5.81      2.48 o 
   7  10   3       16.54       16.44      3.55 o 
  -7  11   3        0.03        2.23      1.77 o 
  -6  11   3       14.77       19.01      2.92 o 
  -5  11   3       73.14       71.58      3.68 o 
  -4  11   3      354.07      321.63      7.62 o 
  -3  11   3      642.78      611.44     12.62 o 
  -2  11   3      280.05      301.15      9.38 o 
  -1  11   3      907.94      867.84     18.50 o 
   0  11   3      390.99      404.75      6.31 o 
   1  11   3       49.08       48.86      2.06 o 
   2  11   3       59.27       52.70      2.20 o 
   3  11   3      794.51      709.66     14.58 o 
   4  11   3       49.64       45.25      4.85 o 
   5  11   3       96.98      115.03      5.90 o 
   6  11   3       62.13       74.05      9.96 o 
   7  11   3        0.08       -0.72      2.54 o 
  -7  12   3       28.60       31.13      4.42 o 
  -6  12   3        6.15       10.51      2.45 o 
  -5  12   3        5.65        5.32      1.83 o 
  -4  12   3      222.62      226.49      7.50 o 
  -3  12   3      760.61      738.75     14.57 o 
  -2  12   3       58.94       56.18      3.38 o 
  -1  12   3      290.77      289.81     13.28 o 
   1  12   3        5.80        5.76      1.01 o 
   2  12   3      190.17      194.11      4.36 o 
   3  12   3      787.90      790.37     15.96 o 
   4  12   3        6.03        6.61      2.14 o 
   5  12   3       21.24       21.55      3.49 o 
   6  12   3        3.23        3.25      2.62 o 
  -7  13   3        0.08       -1.06      2.14 o 
  -6  13   3      143.10      126.52      6.30 o 
  -5  13   3      186.60      196.58      9.59 o 
  -4  13   3      280.23      299.96      8.84 o 
  -3  13   3      902.63      853.76     16.45 o 
  -2  13   3      754.30      714.45     14.09 o 
  -1  13   3      178.78      190.09      6.04 o 
   0  13   3      404.58      418.23      6.78 o 
   1  13   3      281.17      292.41      5.56 o 
   2  13   3       53.04       47.77      5.97 o 
   3  13   3       32.88       33.81      5.94 o 
   4  13   3       48.26       44.90      3.93 o 
   5  13   3        6.54        5.90      2.40 o 
   6  13   3       32.28       47.45      4.90 o 
  -6  14   3       26.06       33.31      4.33 o 
  -5  14   3       44.23       42.55      4.06 o 
  -4  14   3      127.53      122.22      6.16 o 
  -3  14   3       32.22       34.11      4.43 o 
  -2  14   3        0.10        1.11      1.49 o 
  -1  14   3      158.48      151.72      5.46 o 
   0  14   3      115.42      105.12      4.31 o 
   1  14   3      254.84      237.16      5.70 o 
   2  14   3      209.98      196.47      6.58 o 
   3  14   3        4.67        2.82      1.79 o 
   4  14   3        1.24        0.63      1.79 o 
   5  14   3        0.67       -1.85      1.85 o 
   6  14   3        1.21        4.65      2.79 o 
  -6  15   3       46.28       49.19     11.21 o 
  -5  15   3       38.67       49.37      7.40 o 
  -4  15   3       48.19       44.33      4.97 o 
  -3  15   3      105.40      119.97      5.45 o 
  -2  15   3      301.12      289.26      8.20 o 
  -1  15   3     1245.84     1222.87     21.22 o 
   0  15   3      333.77      313.07      8.19 o 
   1  15   3       93.53       99.68      7.37 o 
   2  15   3       11.99       17.53      2.47 o 
   3  15   3        2.06        3.28      1.96 o 
   4  15   3        1.16        2.00      2.03 o 
   5  15   3       45.06       51.46      6.49 o 
   6  15   3       18.68       16.29      5.41 o 
  -6  16   3       66.21       78.92      8.97 o 
  -5  16   3      101.39      111.87      8.22 o 
  -4  16   3        1.26        2.43      2.64 o 
  -3  16   3        9.15        3.69      1.92 o 
  -2  16   3       41.07       41.32      3.38 o 
  -1  16   3       55.67       61.74      3.87 o 
   0  16   3      227.48      222.39      8.56 o 
   1  16   3      288.19      282.65      9.68 o 
   2  16   3      478.78      473.70     11.38 o 
   3  16   3      113.63      114.05      8.99 o 
   4  16   3       64.00       69.29      5.03 o 
   5  16   3       16.65       20.62      3.72 o 
  -5  17   3       11.70       14.32      3.24 o 
  -4  17   3      207.83      195.85      9.91 o 
  -3  17   3      221.80      232.95      8.09 o 
  -2  17   3        5.11        1.27      1.70 o 
  -1  17   3       93.59      102.24      6.08 o 
   0  17   3       27.58       28.33      3.67 o 
   1  17   3       25.60       29.53      5.61 o 
   2  17   3        0.02        0.00      2.62 o 
   3  17   3        0.64        0.38      1.85 o 
   4  17   3      211.38      236.37      9.37 o 
   5  17   3       80.21       92.59      9.14 o 
  -5  18   3      103.04      110.39     16.45 o 
  -4  18   3        0.54       -1.22      2.01 o 
  -3  18   3        2.67        3.07      2.03 o 
  -2  18   3       13.83       12.60      3.68 o 
  -1  18   3       61.50       58.75      5.02 o 
   0  18   3      214.49      251.94      9.91 o 
   1  18   3      419.41      424.30     19.81 o 
   2  18   3      124.83      140.19     11.21 o 
   3  18   3      115.03      134.58     11.96 o 
   4  18   3       43.26       33.64      4.16 o 
  -4  19   3      198.66      209.60      8.84 o 
  -3  19   3      129.60      138.46      8.46 o 
  -2  19   3      213.01      220.72      9.65 o 
  -1  19   3       72.97       71.55      5.68 o 
   0  19   3       23.75       32.62      7.66 o 
   1  19   3        4.97       11.21      4.49 o 
   2  19   3       10.76        4.11      3.74 o 
   3  19   3       92.86      111.78     11.21 o 
   4  19   3        8.67        4.11      4.49 o 
  -3  20   3      149.47      126.36     11.96 o 
  -2  20   3      179.65      168.05      8.59 o 
  -1  20   3      111.06      113.09      7.14 o 
   0  20   3      115.19      120.37     10.84 o 
   1  20   3      177.25      194.39     13.83 o 
   2  20   3        7.46        9.35      4.49 o 
   3  20   3      184.36      204.49     15.70 o 
  -2  21   3        0.58        1.79      2.50 o 
  -1  21   3       38.52       39.23      4.88 o 
   0  21   3       14.49       27.29      6.36 o 
   1  21   3       65.01       84.49     10.09 o 
   2  21   3        7.41        6.73      4.86 o 
   0  22   3       46.15       52.71      8.22 o 
  -8   0   4       94.44      110.42      5.30 o 
  -7   0   4      969.62      969.12     16.91 o 
  -6   0   4       57.11       42.88      3.45 o 
  -5   0   4      243.92      211.73      6.47 o 
  -4   0   4        5.54        2.02      1.29 o 
  -3   0   4      118.42      169.46      3.72 o 
  -2   0   4      432.87      418.23      6.66 o 
  -1   0   4    43262.06    36344.80    425.68 o 
   0   0   4        3.17        0.49      0.44 o 
   1   0   4     4744.00     4546.28     53.75 o 
   2   0   4      657.79      706.26      9.82 o 
   3   0   4      150.05      162.52      3.56 o 
   4   0   4      318.32      353.25      7.18 o 
   5   0   4     1097.57     1055.09     17.24 o 
   6   0   4        9.55        8.97      3.36 o 
   7   0   4       41.26       40.00      6.36 o 
   8   0   4       62.51       65.05      8.60 o 
  -8   1   4        0.41       -1.45      1.45 o 
  -7   1   4        0.79       -1.00      1.00 o 
  -6   1   4        0.25        1.40      1.08 o 
  -5   1   4      405.67      429.02      6.99 o 
  -4   1   4     1275.86     1215.43     12.75 o 
  -3   1   4        1.54        0.16      0.38 o 
  -2   1   4     1280.98     1224.21     12.09 o 
  -1   1   4    15843.29    14315.83    160.81 o 
   0   1   4       69.46       77.61      1.67 o 
   1   1   4      248.13      266.22      3.16 o 
   2   1   4      105.65      122.15      1.93 o 
   3   1   4      355.11      399.76      4.61 o 
   4   1   4       33.21       34.47      1.39 o 
   5   1   4       33.51       32.64      1.76 o 
   6   1   4      130.89      130.74      6.74 o 
   7   1   4       82.30       98.52      6.33 o 
   8   1   4      156.09      163.20      8.85 o 
  -8   2   4       62.68       72.05      3.74 o 
  -7   2   4      248.66      254.19      5.12 o 
  -6   2   4      222.57      203.66      4.49 o 
  -5   2   4      337.52      291.50      6.00 o 
  -4   2   4       52.60       59.28      1.87 o 
  -3   2   4       69.03       75.13      1.78 o 
  -2   2   4      959.99      991.02     10.13 o 
  -1   2   4    10133.82     9633.02    211.04 o 
   0   2   4      963.85      992.17      8.62 o 
   1   2   4     3695.97     3786.59     28.36 o 
   2   2   4        7.54       25.52      0.91 o 
   3   2   4      370.48      320.91      3.85 o 
   4   2   4      534.95      540.20      7.98 o 
   5   2   4      487.08      479.04     12.10 o 
   6   2   4        0.06        0.24      1.27 o 
   7   2   4        0.06       -0.03      1.70 o 
   8   2   4       27.80       38.09      6.92 o 
  -8   3   4        0.16        1.15      1.70 o 
  -7   3   4       43.20       43.25      2.73 o 
  -6   3   4       77.18       73.44      2.92 o 
  -5   3   4        3.38        5.27      1.50 o 
  -4   3   4      844.70      856.32     10.42 o 
  -3   3   4      428.31      411.45      6.05 o 
  -2   3   4      727.98      816.43     10.15 o 
  -1   3   4      433.88      469.65      6.44 o 
   0   3   4      540.43      555.18      6.94 o 
   1   3   4      148.25      158.23      2.57 o 
   2   3   4        0.08        0.52      0.62 o 
   3   3   4      186.05      199.44      3.03 o 
   4   3   4      270.76      235.54      4.49 o 
   5   3   4     1354.21     1274.77     16.88 o 
   6   3   4       37.24       39.30      2.43 o 
   7   3   4        6.23        6.94      2.69 o 
   8   3   4       34.24       37.14      4.84 o 
  -8   4   4       40.82       42.87      3.92 o 
  -7   4   4       89.30       85.80      4.37 o 
  -6   4   4      308.61      290.28      5.85 o 
  -5   4   4       24.39       18.89      1.05 o 
  -4   4   4      298.32      332.70      6.74 o 
  -3   4   4      110.10      110.90      2.94 o 
  -2   4   4      302.54      361.98      6.81 o 
  -1   4   4       37.07       30.01      1.20 o 
   0   4   4     2508.26     2543.47     23.45 o 
   1   4   4     1462.22     1618.44     13.59 o 
   2   4   4      177.89      197.56      4.68 o 
   3   4   4      697.05      715.63      8.61 o 
   4   4   4       17.74       15.94      1.42 o 
   5   4   4        2.62        5.16      1.53 o 
   6   4   4        2.18        2.34      1.48 o 
   7   4   4       22.77       20.79      3.19 o 
   8   4   4        1.65        4.49      4.11 o 
  -8   5   4       52.04       58.51      6.26 o 
  -7   5   4       97.32       89.16      5.52 o 
  -6   5   4       73.23       61.45      4.32 o 
  -5   5   4       84.31       68.01      2.03 o 
  -4   5   4      881.40      871.32     11.78 o 
  -3   5   4      557.66      605.60      7.71 o 
  -2   5   4        0.09       -0.12      0.38 o 
  -1   5   4       31.96       30.93      1.18 o 
   0   5   4      172.74      193.98      3.11 o 
   1   5   4       10.28        8.64      0.66 o 
   2   5   4      118.15      150.61      3.10 o 
   3   5   4       21.94       14.05      1.56 o 
   4   5   4        7.08        7.66      1.21 o 
   5   5   4        8.65       10.67      1.82 o 
   6   5   4       17.65       24.39      4.32 o 
   7   5   4        8.69        4.41      2.40 o 
  -8   6   4        7.97        7.53      3.22 o 
  -7   6   4        4.38        3.75      2.35 o 
  -6   6   4       20.00       13.61      1.70 o 
  -5   6   4        1.33        4.25      1.04 o 
  -4   6   4       68.19       78.44      2.13 o 
  -3   6   4      181.85      195.99      3.74 o 
  -2   6   4        7.62        9.86      0.77 o 
  -1   6   4      134.82      159.30      3.46 o 
   0   6   4      139.26      159.38      4.06 o 
   1   6   4       29.43       31.53      1.13 o 
   2   6   4      420.65      462.62      6.07 o 
   3   6   4        0.01        1.00      0.59 o 
   4   6   4      915.21      875.05     14.04 o 
   5   6   4      205.96      189.98      5.65 o 
   6   6   4        0.08        0.78      1.34 o 
   7   6   4        1.73       -4.49      4.49 o 
  -8   7   4        0.37       -0.17      2.56 o 
  -7   7   4       10.55       10.47      3.44 o 
  -6   7   4       67.55       70.02      3.36 o 
  -5   7   4        1.13       -0.36      0.99 o 
  -4   7   4       86.56      103.98      3.22 o 
  -3   7   4      119.84      128.21      2.39 o 
  -2   7   4       23.21       24.53      1.52 o 
  -1   7   4       95.27       98.67      2.20 o 
   0   7   4       20.02       17.02      1.06 o 
   1   7   4      136.67      161.19      2.81 o 
   2   7   4      113.17      111.23      2.13 o 
   3   7   4       75.52       65.72      2.54 o 
   4   7   4       58.86       54.14      3.60 o 
   5   7   4      111.63       97.01      4.10 o 
   6   7   4        2.21        2.50      2.18 o 
   7   7   4       36.88       44.17      4.62 o 
  -8   8   4       19.25       20.21      4.05 o 
  -7   8   4       16.46       13.37      7.10 o 
  -6   8   4      224.76      210.00      5.88 o 
  -5   8   4       86.84       86.36      3.80 o 
  -4   8   4       51.12       46.21      3.22 o 
  -3   8   4       22.25       12.95      1.61 o 
  -2   8   4       99.13      111.76      3.14 o 
  -1   8   4        4.68        4.27      0.80 o 
   0   8   4       13.44        8.72      0.84 o 
   1   8   4      709.99      661.15      7.66 o 
   2   8   4       41.30       39.31      1.36 o 
   3   8   4       73.37       60.03      2.94 o 
   4   8   4       74.58       77.63      5.40 o 
   5   8   4       11.52       11.71      2.64 o 
   6   8   4       12.57        7.75      2.48 o 
   7   8   4        0.64       -0.82      2.08 o 
  -7   9   4        4.10        1.05      1.55 o 
  -6   9   4       13.85       14.94      2.17 o 
  -5   9   4      274.92      259.10      6.71 o 
  -4   9   4      652.56      627.68     11.27 o 
  -3   9   4      143.30      128.64      5.56 o 
  -2   9   4        2.51        7.74      1.33 o 
  -1   9   4        0.34        1.65      0.62 o 
   0   9   4       46.62       34.85      1.87 o 
   1   9   4      497.61      520.52      6.56 o 
   2   9   4      255.10      247.05      4.03 o 
   3   9   4      311.96      301.34      6.77 o 
   4   9   4      141.96      160.71      5.04 o 
   5   9   4      142.76      146.77      8.58 o 
   6   9   4       18.74       27.61      3.73 o 
   7   9   4        0.58        1.23      2.31 o 
  -7  10   4       90.30       94.67      6.72 o 
  -6  10   4       72.36       74.03      3.83 o 
  -5  10   4       64.21       71.86      3.62 o 
  -4  10   4       97.98       91.78      3.87 o 
  -3  10   4        5.70        7.92      1.59 o 
  -2  10   4       14.92       15.13      1.67 o 
  -1  10   4      365.31      345.86      5.25 o 
   0  10   4     1550.11     1592.24     17.52 o 
   1  10   4      568.98      572.18      7.51 o 
   2  10   4      757.15      727.23      9.34 o 
   3  10   4     1621.16     1559.07     22.20 o 
   4  10   4      943.56      891.26     17.87 o 
   5  10   4       74.80       76.05      4.95 o 
   6  10   4       21.06       21.44      3.41 o 
   7  10   4        0.36        1.57      2.56 o 
  -7  11   4       25.58       28.91      4.79 o 
  -6  11   4       37.92       35.89      3.45 o 
  -5  11   4        0.49       -1.20      1.20 o 
  -4  11   4      791.27      723.87     12.89 o 
  -3  11   4     1609.33     1561.38     22.46 o 
  -2  11   4      111.57      107.34      3.86 o 
  -1  11   4     1143.86     1110.53     15.34 o 
   0  11   4      865.04      856.11     10.64 o 
   1  11   4        4.38        1.89      0.72 o 
   2  11   4       91.05       73.97      3.21 o 
   3  11   4      290.08      277.31      6.75 o 
   4  11   4        4.27        9.04      2.35 o 
   5  11   4      165.87      200.25     12.63 o 
   6  11   4       56.66       53.22      4.85 o 
   7  11   4       37.93       51.06      5.29 o 
  -7  12   4        0.34       -1.03      2.77 o 
  -6  12   4        0.40        1.41      1.81 o 
  -5  12   4      372.68      388.37      9.14 o 
  -4  12   4      206.51      206.90      6.14 o 
  -3  12   4      143.34      145.83      4.94 o 
  -2  12   4      629.85      614.91     15.58 o 
  -1  12   4      875.38      829.97     15.23 o 
   0  12   4     1742.45     1689.08     20.10 o 
   1  12   4      199.96      188.03      3.93 o 
   2  12   4       15.34       11.01      2.70 o 
   3  12   4       35.12       43.11      3.35 o 
   4  12   4      549.49      544.08     22.70 o 
   5  12   4      146.06      148.02      6.94 o 
   6  12   4       69.25       86.41      7.39 o 
  -7  13   4       65.12       76.21     15.51 o 
  -6  13   4      125.99      142.18      7.43 o 
  -5  13   4      597.43      558.30     12.46 o 
  -4  13   4      657.90      630.78     12.19 o 
  -3  13   4       23.04       29.10      2.57 o 
  -2  13   4     1219.49     1185.07     20.70 o 
  -1  13   4     2470.73     2436.50     39.71 o 
   0  13   4      195.62      177.26      4.52 o 
   1  13   4      155.42      152.04      3.87 o 
   2  13   4        0.11        0.69      1.40 o 
   3  13   4       81.21       73.76      4.36 o 
   4  13   4       11.82        7.68      2.30 o 
   5  13   4      114.48      115.53      7.40 o 
   6  13   4       96.87      105.36      6.66 o 
  -6  14   4       48.92       45.49      4.28 o 
  -5  14   4       53.27       48.17      4.22 o 
  -4  14   4        2.73        1.34      1.43 o 
  -3  14   4      472.95      435.90      9.47 o 
  -2  14   4        7.69        5.46      1.74 o 
  -1  14   4      108.98      103.76      4.60 o 
   0  14   4       14.21       25.79      3.61 o 
   1  14   4     2694.46     2625.05     30.40 o 
   2  14   4      113.23      114.04      6.61 o 
   3  14   4      212.58      225.75      7.67 o 
   4  14   4       25.39       22.29      3.35 o 
   5  14   4        0.07        0.59      3.40 o 
   6  14   4        0.02        3.08      2.84 o 
  -6  15   4        0.68        2.31      3.03 o 
  -5  15   4       13.36       11.26      2.80 o 
  -4  15   4      117.36      124.39      5.91 o 
  -3  15   4      208.27      204.92      6.28 o 
  -2  15   4      397.69      427.79     10.64 o 
  -1  15   4      438.81      436.98     10.41 o 
   0  15   4      167.31      146.42      5.45 o 
   1  15   4      847.92      802.24     28.41 o 
   2  15   4        2.39        2.58      1.64 o 
   3  15   4        3.86        3.41      1.81 o 
   4  15   4        3.22        2.26      2.08 o 
   5  15   4      131.19      130.57      7.02 o 
  -5  16   4      179.88      190.96     12.67 o 
  -4  16   4        1.59        1.75      1.60 o 
  -3  16   4        5.74        6.19      1.86 o 
  -2  16   4       17.41       13.85      2.51 o 
  -1  16   4        3.61        2.92      1.64 o 
   0  16   4       99.77       88.37      9.91 o 
   1  16   4        0.09       -2.24      2.24 o 
   2  16   4       60.67       66.38      5.23 o 
   3  16   4       93.94      103.13      5.49 o 
   4  16   4       57.58       66.41      5.09 o 
   5  16   4        1.40       -2.13      2.13 o 
  -5  17   4        7.65        4.39      3.14 o 
  -4  17   4       10.30        8.54      2.20 o 
  -3  17   4       15.81       14.01      2.35 o 
  -2  17   4      414.23      390.72     10.43 o 
  -1  17   4       95.53      100.15      5.02 o 
   0  17   4      164.25      156.14      7.35 o 
   1  17   4      129.60      113.64      9.72 o 
   2  17   4        7.88        6.73      4.11 o 
   3  17   4       10.65       10.60      2.62 o 
   4  17   4        0.57       -0.33      2.36 o 
   5  17   4       11.56       14.61      3.46 o 
  -5  18   4       17.38       22.27      4.94 o 
  -4  18   4       37.41       33.93      4.15 o 
  -3  18   4       31.26       29.18      3.29 o 
  -2  18   4       75.39       70.30      4.09 o 
  -1  18   4       29.90       32.38      3.94 o 
   0  18   4        3.91        1.87      2.99 o 
   1  18   4        6.13        5.61      3.74 o 
   2  18   4        1.22        5.98      3.74 o 
   3  18   4       13.77       16.45      5.61 o 
   4  18   4        0.13       -1.93      3.07 o 
  -4  19   4        2.04        3.50      2.50 o 
  -3  19   4       89.60       91.57      4.98 o 
  -2  19   4      344.74      350.96     21.50 o 
  -1  19   4       94.22       85.33      6.06 o 
   0  19   4        2.97        1.12      3.36 o 
   1  19   4       26.43       27.66      6.36 o 
   2  19   4        1.64        2.24      3.36 o 
   3  19   4        9.12        8.60      4.86 o 
  -3  20   4        2.22        0.00      3.36 o 
  -2  20   4        0.35       -1.99      2.43 o 
  -1  20   4       74.86       85.42      6.34 o 
   0  20   4        9.23       18.32      5.61 o 
   1  20   4      124.61      140.19     12.34 o 
   2  20   4      196.81      203.74     14.58 o 
   3  20   4       46.31       41.87      8.22 o 
  -2  21   4        1.37        1.64      2.60 o 
  -1  21   4       11.23        5.61      4.49 o 
   0  21   4       30.26       23.93      6.36 o 
   1  21   4       25.87       14.95      5.98 o 
   2  21   4        0.02        2.24      4.11 o 
  -8   1   5       45.15       40.67      3.01 o 
  -7   1   5      204.95      190.73      5.02 o 
  -6   1   5       32.99       44.27      2.54 o 
  -5   1   5       45.15       51.61      2.44 o 
  -4   1   5       92.65       98.56      2.06 o 
  -3   1   5      311.98      293.32      3.93 o 
  -2   1   5       97.81      128.12      3.75 o 
  -1   1   5     2538.57     2720.89     25.00 o 
   0   1   5       39.25       43.21      1.28 o 
   1   1   5     1079.55     1060.29     10.01 o 
   2   1   5       21.39       22.93      0.92 o 
   3   1   5      143.68      180.12      2.81 o 
   4   1   5      400.15      391.59      5.67 o 
   5   1   5      299.03      289.74      5.36 o 
   6   1   5       89.08      102.61     15.89 o 
   7   1   5        0.03        0.77      2.43 o 
  -8   2   5       70.59       68.49      5.20 o 
  -7   2   5       14.34       19.19      1.97 o 
  -6   2   5       78.16       63.45      2.85 o 
  -5   2   5      371.75      351.97      6.28 o 
  -4   2   5      713.20      771.72      8.80 o 
  -3   2   5      811.76      743.29      8.97 o 
  -2   2   5     1633.09     1735.21     18.03 o 
  -1   2   5      925.49     1042.02     10.55 o 
   0   2   5       58.83       47.59      1.27 o 
   1   2   5        8.88       19.60      0.82 o 
   2   2   5     2993.65     3446.66     29.57 o 
   3   2   5        3.01        0.69      0.36 o 
   4   2   5      162.13      158.57      3.34 o 
   5   2   5        3.65        2.72      1.40 o 
   6   2   5        0.44        2.16      1.70 o 
   7   2   5       14.70       20.48      7.29 o 
  -8   3   5       20.21       18.05      2.45 o 
  -7   3   5       24.74       27.36      2.60 o 
  -6   3   5       17.70       23.76      1.99 o 
  -5   3   5       17.00       19.99      1.89 o 
  -4   3   5       21.39       15.20      1.19 o 
  -3   3   5       10.73        6.73      0.94 o 
  -2   3   5     1661.09     1705.05     19.52 o 
  -1   3   5      371.21      334.73      5.10 o 
   0   3   5      156.58      129.48      2.36 o 
   1   3   5      586.39      636.36      6.57 o 
   2   3   5     1809.47     1975.41     20.64 o 
   3   3   5       88.57      101.60      1.66 o 
   4   3   5        9.80       11.02      1.18 o 
   5   3   5      276.60      266.17      7.35 o 
   6   3   5        0.03        1.68      1.85 o 
   7   3   5      197.81      213.29      9.51 o 
  -8   4   5        9.24       12.10      2.57 o 
  -7   4   5       56.86       60.36      3.54 o 
  -6   4   5      365.59      323.22      7.01 o 
  -5   4   5      307.11      272.68      4.63 o 
  -4   4   5      139.75      169.99      3.43 o 
  -3   4   5       71.76       68.36      2.31 o 
  -2   4   5      167.11      176.44      4.71 o 
  -1   4   5      195.29      259.57      4.38 o 
   0   4   5      403.08      369.53      5.02 o 
   1   4   5     1141.16     1163.43     12.65 o 
   2   4   5     1874.85     2000.50     21.05 o 
   3   4   5       73.31       62.72      1.87 o 
   4   4   5      618.35      606.68     10.76 o 
   5   4   5      354.61      321.69      8.38 o 
   6   4   5       32.11       29.66      2.98 o 
   7   4   5       10.15        5.42      2.60 o 
  -8   5   5       12.61       14.10      2.88 o 
  -7   5   5      133.94      139.14     14.17 o 
  -6   5   5       33.15       27.49      2.10 o 
  -5   5   5       85.75       77.63      2.46 o 
  -4   5   5     1245.99     1195.82     15.37 o 
  -3   5   5      309.32      292.60      4.65 o 
  -2   5   5       45.35       35.87      2.09 o 
  -1   5   5     6949.46     7018.11     67.50 o 
   0   5   5     1727.33     1734.06     18.11 o 
   1   5   5        3.73        3.66      0.43 o 
   2   5   5       16.26       15.95      1.04 o 
   3   5   5      462.63      434.44      7.38 o 
   4   5   5       41.63       41.04      2.62 o 
   5   5   5        1.75        6.58      1.58 o 
   6   5   5       16.30       18.97      2.57 o 
   7   5   5       20.20       17.69      3.39 o 
  -8   6   5      189.23      212.68      9.51 o 
  -7   6   5      321.56      342.60     11.85 o 
  -6   6   5      279.70      275.72      6.50 o 
  -5   6   5      124.71      123.98      4.71 o 
  -4   6   5      410.65      406.84      6.87 o 
  -3   6   5      145.15      146.32      3.03 o 
  -2   6   5      108.24      122.21      2.63 o 
  -1   6   5      285.55      311.87      7.09 o 
   0   6   5     2893.88     2875.57     28.93 o 
   1   6   5     2491.30     2555.90     24.11 o 
   2   6   5      293.75      277.74      4.43 o 
   3   6   5     1657.00     1681.07     23.17 o 
   4   6   5      141.32      152.03      5.61 o 
   5   6   5       61.73       50.36      3.14 o 
   6   6   5        0.59        2.67      1.57 o 
   7   6   5       15.61       26.54      6.36 o 
  -8   7   5       41.28       41.31      4.82 o 
  -7   7   5       14.26       12.94      3.40 o 
  -6   7   5       28.63       27.16      2.70 o 
  -5   7   5      466.76      463.19     10.09 o 
  -4   7   5     1506.07     1484.02     21.27 o 
  -3   7   5      181.99      170.00      3.34 o 
  -2   7   5      419.80      416.84      5.87 o 
  -1   7   5      646.31      617.31      7.86 o 
   0   7   5     1119.79     1122.61     13.18 o 
   1   7   5     2602.54     2736.21     27.82 o 
   2   7   5       59.55       63.99      2.25 o 
   3   7   5        7.29        3.84      1.22 o 
   4   7   5       20.36       11.91      1.74 o 
   5   7   5      400.63      390.28      8.81 o 
   6   7   5      117.12      114.72      4.98 o 
   7   7   5        4.41        4.11      3.74 o 
  -8   8   5       55.73       78.68      6.23 o 
  -7   8   5        0.40        0.36      2.22 o 
  -6   8   5        0.03       -1.16      1.16 o 
  -5   8   5        6.04        5.90      1.56 o 
  -4   8   5        8.51        9.88      1.60 o 
  -3   8   5        1.79        2.05      0.87 o 
  -2   8   5      433.97      433.78      7.21 o 
  -1   8   5      683.53      706.90      8.85 o 
   0   8   5     3708.16     3843.29     38.32 o 
   1   8   5     1391.88     1387.06     15.32 o 
   2   8   5      121.99      112.26      3.07 o 
   3   8   5      487.05      446.40      8.68 o 
   4   8   5      792.05      715.94     12.70 o 
   5   8   5      114.09       99.01      4.38 o 
   6   8   5       11.80        6.11      2.46 o 
   7   8   5       23.56       28.79      5.57 o 
  -7   9   5       20.47       24.92      2.61 o 
  -6   9   5        0.35       -0.17      1.37 o 
  -5   9   5       73.47       68.98      3.60 o 
  -4   9   5     1443.90     1352.24     28.95 o 
  -3   9   5      196.31      179.95      5.08 o 
  -2   9   5        5.32       13.02      1.39 o 
  -1   9   5       38.87       30.97      1.47 o 
   0   9   5       96.38       89.89      2.41 o 
   1   9   5       63.28       73.57      3.15 o 
   2   9   5        0.03        0.85      1.13 o 
   3   9   5       40.48       41.24      2.64 o 
   4   9   5      321.81      300.01      7.33 o 
   5   9   5      538.24      503.36     12.93 o 
   6   9   5       27.57       31.24      3.95 o 
   7   9   5       27.92       34.28      8.52 o 
  -7  10   5        5.17        3.92      1.98 o 
  -6  10   5       93.32       96.82      4.43 o 
  -5  10   5        2.64        0.97      1.35 o 
  -4  10   5      138.69      139.96      6.91 o 
  -3  10   5       17.49       13.39      1.80 o 
  -2  10   5      213.66      223.92      5.04 o 
  -1  10   5       16.79       20.03      1.64 o 
   0  10   5        7.98        8.45      1.02 o 
   1  10   5      173.95      168.64      3.53 o 
   2  10   5       57.84       51.73      2.93 o 
   3  10   5      175.20      186.87      5.37 o 
   4  10   5       48.92       61.42      4.69 o 
   5  10   5      432.10      432.57     21.05 o 
   6  10   5       19.12       14.96      3.15 o 
   7  10   5       11.11       11.20      3.54 o 
  -7  11   5       60.07       69.84      5.48 o 
  -6  11   5        5.13        6.13      1.89 o 
  -5  11   5       12.72       13.56      2.35 o 
  -4  11   5        0.96        2.22      1.46 o 
  -3  11   5      375.56      357.49     12.52 o 
  -2  11   5      648.32      616.85     11.01 o 
  -1  11   5      225.47      229.02      6.34 o 
   0  11   5       38.85       38.64      1.77 o 
   1  11   5      386.33      400.64      5.82 o 
   2  11   5      272.87      273.65      8.85 o 
   3  11   5       20.98       24.53      3.45 o 
   4  11   5        0.04       -1.29      1.52 o 
   5  11   5       34.34       38.88      3.93 o 
   6  11   5       15.05       12.17      3.12 o 
  -7  12   5       51.93       73.61     12.90 o 
  -6  12   5        0.56        0.10      1.70 o 
  -5  12   5      673.50      647.28     17.59 o 
  -4  12   5       93.20       88.89      5.18 o 
  -3  12   5      264.48      265.62      6.84 o 
  -2  12   5      296.25      313.00      7.26 o 
  -1  12   5      148.85      135.12      3.95 o 
   0  12   5       32.40       35.93      2.70 o 
   1  12   5      367.38      371.69      6.81 o 
   2  12   5       35.54       33.32      3.04 o 
   3  12   5        0.90        2.32      1.60 o 
   4  12   5      106.31       84.40      5.07 o 
   5  12   5       38.77       47.64      4.54 o 
   6  12   5        6.50        5.13      2.78 o 
  -6  13   5        3.67        0.80      2.00 o 
  -5  13   5       33.95       36.74      3.15 o 
  -4  13   5      122.04      110.47      4.64 o 
  -3  13   5      109.29      106.16      4.41 o 
  -2  13   5        0.41        1.37      1.14 o 
  -1  13   5        0.01        0.88      1.20 o 
   0  13   5       25.87       39.44      2.86 o 
   1  13   5      334.71      339.81      7.36 o 
   2  13   5       97.51       90.27      3.94 o 
   3  13   5      115.68      123.52      5.66 o 
   4  13   5      213.07      231.08      8.38 o 
   5  13   5       19.75       20.52      3.59 o 
   6  13   5        3.65        5.14      2.87 o 
  -6  14   5       55.62       46.68      5.94 o 
  -5  14   5      220.45      207.06      6.78 o 
  -4  14   5       18.01       17.13      2.40 o 
  -3  14   5        7.76       10.95      2.00 o 
  -2  14   5       18.77       19.52      2.18 o 
  -1  14   5       19.02       21.70      2.17 o 
   0  14   5       20.38       15.83      2.20 o 
   1  14   5       74.81       66.98      4.48 o 
   2  14   5       58.54       65.07      3.98 o 
   3  14   5      153.07      152.40      6.29 o 
   4  14   5      237.78      224.98      9.24 o 
   5  14   5       50.47       50.87      4.85 o 
   6  14   5        3.33        7.25      3.31 o 
  -6  15   5       37.14       37.74      5.53 o 
  -5  15   5      137.40      145.38      5.92 o 
  -4  15   5      155.37      153.42      5.71 o 
  -3  15   5      654.51      630.53     12.45 o 
  -2  15   5      843.91      817.96     14.56 o 
  -1  15   5       73.66       68.94      3.83 o 
   0  15   5       69.60       80.55      4.16 o 
   1  15   5      273.02      238.88     13.46 o 
   2  15   5        4.60        1.97      1.79 o 
   3  15   5        0.15        3.50      2.10 o 
   4  15   5       26.07       30.03      3.72 o 
   5  15   5      294.39      323.62     11.23 o 
  -5  16   5      136.22      136.66      7.13 o 
  -4  16   5        2.13        2.08      1.66 o 
  -3  16   5      338.02      323.70      8.80 o 
  -2  16   5      378.16      370.43      8.96 o 
  -1  16   5       99.44      101.39      4.93 o 
   0  16   5     1055.23     1029.12     18.89 o 
   1  16   5      270.83      258.32     14.58 o 
   2  16   5      269.09      279.25     15.70 o 
   3  16   5      554.05      569.48     13.92 o 
   4  16   5      186.04      193.00      8.06 o 
   5  16   5       44.77       42.97      4.81 o 
  -5  17   5       16.82       17.17      4.47 o 
  -4  17   5      127.94      135.31      5.73 o 
  -3  17   5      429.79      446.59     10.48 o 
  -2  17   5      548.23      525.65     11.32 o 
  -1  17   5      894.79      883.92     17.62 o 
   0  17   5      177.31      184.67     11.96 o 
   1  17   5       26.92       20.19      5.61 o 
   2  17   5       31.79       35.51      6.36 o 
   3  17   5      312.38      344.67     18.69 o 
   4  17   5        2.19        2.41      2.62 o 
  -4  18   5       45.56       52.05      4.86 o 
  -3  18   5        9.75       12.81      2.51 o 
  -2  18   5       21.19       21.36      4.51 o 
  -1  18   5       33.24       39.80      4.36 o 
   0  18   5       59.59       73.27      8.22 o 
   1  18   5      311.89      291.22     16.45 o 
   2  18   5      165.68      204.49     14.21 o 
   3  18   5       89.81       92.71     10.09 o 
   4  18   5       56.52       77.38     10.84 o 
  -4  19   5      178.57      178.81      8.34 o 
  -3  19   5       14.89       12.23      2.53 o 
  -2  19   5       13.09       10.28      3.17 o 
  -1  19   5       88.04       98.40      6.59 o 
   0  19   5       67.73       91.59      9.35 o 
   1  19   5        6.53        8.60      4.11 o 
   2  19   5       19.98       25.05      6.36 o 
   3  19   5       81.52       72.90      9.72 o 
  -3  20   5        7.56        5.93      3.03 o 
  -2  20   5       14.91       11.65      3.41 o 
  -1  20   5       18.09       20.93      5.61 o 
   0  20   5       85.82       77.38      9.35 o 
   1  20   5      193.08      192.15     14.21 o 
   2  20   5        8.69        7.48      4.86 o 
  -2  21   5        9.35        5.05      3.17 o 
  -1  21   5        6.55        3.74      4.11 o 
   0  21   5        6.31        5.23      4.11 o 
   1  21   5        0.20        0.37      3.74 o 
  -8   0   6       10.23        5.90      2.26 o 
  -7   0   6      658.67      659.85     15.24 o 
  -6   0   6      522.94      473.20     12.53 o 
  -5   0   6     1522.92     1440.05     24.32 o 
  -4   0   6      194.81      176.97      6.46 o 
  -3   0   6       45.65       55.42      5.18 o 
  -2   0   6      301.96      333.25      7.12 o 
  -1   0   6     6842.16     7440.87     86.78 o 
   0   0   6     3857.18     3638.79     50.68 o 
   1   0   6       52.86       83.30      2.43 o 
   2   0   6       17.41        2.64      1.51 o 
   3   0   6      190.85      183.83      4.26 o 
   4   0   6     1077.68     1095.54     22.52 o 
   5   0   6      300.19      279.63     13.83 o 
   6   0   6       72.64       72.15      7.48 o 
   7   0   6      163.80      176.45     12.34 o 
  -8   1   6        0.17       -0.38      1.65 o 
  -7   1   6      331.55      349.58      7.32 o 
  -6   1   6       73.79       68.20      3.07 o 
  -5   1   6      187.22      176.70      3.55 o 
  -4   1   6      714.93      698.29      8.34 o 
  -3   1   6     1282.56     1291.16     14.44 o 
  -2   1   6     1206.46     1220.99     11.73 o 
  -1   1   6     2450.23     2451.26     22.95 o 
   0   1   6     1155.14     1202.28     13.08 o 
   1   1   6       12.66       10.34      0.74 o 
   2   1   6      131.32      146.50      2.73 o 
   3   1   6       50.65       51.03      1.80 o 
   4   1   6      152.13      138.48      3.86 o 
   5   1   6      147.82      149.91     10.84 o 
   6   1   6       40.79       43.09      4.36 o 
   7   1   6       73.66       69.58     11.96 o 
  -8   2   6       45.21       59.42      3.56 o 
  -7   2   6        1.58        3.28      1.52 o 
  -6   2   6      193.64      202.32      6.03 o 
  -5   2   6       67.84       62.83      2.17 o 
  -4   2   6      330.92      311.71      4.45 o 
  -3   2   6      317.15      310.54      4.58 o 
  -2   2   6        0.01        1.49      0.53 o 
  -1   2   6       71.47       81.93      1.97 o 
   0   2   6      141.02      129.16      4.35 o 
   1   2   6     2528.59     2594.41     22.76 o 
   2   2   6      134.47      126.90      2.42 o 
   3   2   6       75.75       83.49      1.81 o 
   4   2   6      369.18      350.71      8.07 o 
   5   2   6      394.89      375.88     10.80 o 
   6   2   6       41.00       36.88      6.36 o 
   7   2   6       46.26       53.76      7.48 o 
  -8   3   6       13.28       12.68      2.29 o 
  -7   3   6       58.11       53.48      3.44 o 
  -6   3   6      135.73      133.50      4.04 o 
  -5   3   6      316.58      312.80      5.15 o 
  -4   3   6      919.25      889.71     10.15 o 
  -3   3   6      110.10      128.78      3.19 o 
  -2   3   6      125.57      109.34      2.71 o 
  -1   3   6     1171.19     1160.40     12.75 o 
   0   3   6     2061.88     2180.92     20.53 o 
   1   3   6      571.51      625.11      6.69 o 
   2   3   6       61.12       67.42      2.05 o 
   3   3   6      121.31      124.23      4.03 o 
   4   3   6       17.64       14.42      1.86 o 
   5   3   6        7.63        8.93      1.92 o 
   6   3   6        4.41        3.19      1.97 o 
   7   3   6       26.82       23.46      3.94 o 
  -8   4   6      164.02      186.98      7.31 o 
  -7   4   6       67.94       78.35      4.61 o 
  -6   4   6       28.48       30.50      2.94 o 
  -5   4   6        1.10        0.76      0.95 o 
  -4   4   6      308.76      291.09      4.93 o 
  -3   4   6       31.86       36.54      1.61 o 
  -2   4   6        0.75        2.37      0.70 o 
  -1   4   6       38.21       50.31      1.74 o 
   0   4   6     2162.05     2285.30     21.50 o 
   1   4   6      583.32      635.82      6.82 o 
   2   4   6      193.15      207.62      4.10 o 
   3   4   6      381.67      383.03      6.51 o 
   4   4   6       46.14       45.08      2.94 o 
   5   4   6       40.99       32.19      2.79 o 
   6   4   6       31.22       33.50      4.09 o 
   7   4   6       19.16       23.29      3.94 o 
  -8   5   6        3.94        6.30      2.64 o 
  -7   5   6       75.66       71.77      4.47 o 
  -6   5   6       35.71       35.85      1.87 o 
  -5   5   6      109.35      110.49      3.45 o 
  -4   5   6       71.01       80.11      2.93 o 
  -3   5   6       56.12       47.23      3.34 o 
  -2   5   6       36.59       48.98      1.81 o 
  -1   5   6      840.91      919.07     11.67 o 
   0   5   6      164.18      159.39      3.04 o 
   1   5   6      365.14      385.82      5.02 o 
   2   5   6      361.21      384.95      5.89 o 
   3   5   6      144.40      159.11      4.33 o 
   4   5   6       74.09       76.15      3.74 o 
   5   5   6      336.31      296.51      9.68 o 
   6   5   6       11.62       11.89      2.87 o 
   7   5   6        0.86        3.78      2.42 o 
  -8   6   6        1.70        3.90      2.80 o 
  -7   6   6       54.64       51.90      5.54 o 
  -6   6   6        3.30        3.67      1.39 o 
  -5   6   6      151.23      143.57      4.71 o 
  -4   6   6       31.60       39.31      1.80 o 
  -3   6   6      107.36      130.34      3.07 o 
  -2   6   6        0.14        2.61      0.70 o 
  -1   6   6      879.72      978.99     12.37 o 
   0   6   6      242.44      252.00      4.79 o 
   1   6   6      225.62      261.01      4.68 o 
   2   6   6       83.61      101.94      2.76 o 
   3   6   6      234.69      255.43      6.68 o 
   4   6   6       11.50       13.15      1.96 o 
   5   6   6       34.97       30.08      2.87 o 
   6   6   6       31.49       41.12      3.44 o 
   7   6   6        3.92        1.50      3.36 o 
  -8   7   6      132.30      134.69      7.67 o 
  -7   7   6      109.02      116.25      8.81 o 
  -6   7   6        0.77        0.09      1.19 o 
  -5   7   6      115.23      116.68      4.41 o 
  -4   7   6       50.55       50.29      2.43 o 
  -3   7   6      118.79      135.74      3.09 o 
  -2   7   6       97.09      101.50      2.56 o 
  -1   7   6        8.14       28.72      1.45 o 
   0   7   6      376.41      346.11      5.30 o 
   1   7   6      374.77      426.52      5.98 o 
   2   7   6       26.94       23.04      2.08 o 
   3   7   6       18.60       18.47      2.14 o 
   4   7   6       38.96       34.87      2.85 o 
   5   7   6        0.92        0.92      1.36 o 
   6   7   6        0.78        1.45      1.57 o 
   7   7   6       60.37       65.42      8.97 o 
  -7   8   6        9.22       13.29      2.43 o 
  -6   8   6       29.54       33.64      2.76 o 
  -5   8   6      310.12      294.51      7.33 o 
  -4   8   6      564.37      555.22     10.57 o 
  -3   8   6      100.53      101.60      3.97 o 
  -2   8   6      299.65      287.27      4.78 o 
  -1   8   6     1263.56     1338.93     15.13 o 
   0   8   6      743.75      783.71     11.54 o 
   1   8   6       57.02       68.70      2.08 o 
   2   8   6        8.48        5.01      1.56 o 
   3   8   6      274.57      252.05      7.95 o 
   4   8   6        3.37        2.90      1.39 o 
   5   8   6       45.28       40.52      4.81 o 
   6   8   6       10.46       12.28      3.30 o 
   7   8   6        6.75        0.00      3.36 o 
  -7   9   6        3.66        3.00      1.67 o 
  -6   9   6        7.80        5.93      1.83 o 
  -5   9   6        4.52        4.51      1.60 o 
  -4   9   6        6.08        9.17      2.00 o 
  -3   9   6      172.02      154.13      4.23 o 
  -2   9   6      677.47      643.17      9.95 o 
  -1   9   6      299.98      295.18      5.35 o 
   0   9   6      593.25      642.82      8.54 o 
   1   9   6       88.50       85.82      2.39 o 
   2   9   6      654.48      687.96     13.30 o 
   3   9   6      288.16      252.71      6.48 o 
   4   9   6      171.64      151.51      5.72 o 
   5   9   6       51.46       57.00      4.64 o 
   6   9   6        9.94        9.26      2.96 o 
   7   9   6        2.66        3.36      4.49 o 
  -7  10   6      121.56      108.79      8.20 o 
  -6  10   6       19.28       18.51      2.54 o 
  -5  10   6       24.62       26.35      3.35 o 
  -4  10   6        1.14        2.49      1.47 o 
  -3  10   6      155.60      163.55      4.50 o 
  -2  10   6       79.79       83.76      3.10 o 
  -1  10   6        0.17        0.12      0.62 o 
   0  10   6     1089.50     1095.80     13.06 o 
   1  10   6      898.20      908.53     11.29 o 
   2  10   6     1200.17     1202.07     29.92 o 
   3  10   6      512.66      506.90     10.12 o 
   4  10   6       92.83       84.14      4.16 o 
   5  10   6       37.07       37.83      4.11 o 
   6  10   6      102.59      115.98      7.53 o 
  -7  11   6       30.41       41.23      6.17 o 
  -6  11   6        0.06        0.65      1.48 o 
  -5  11   6      436.26      423.76      9.66 o 
  -4  11   6     1959.11     1894.83     27.17 o 
  -3  11   6     1272.27     1181.27     19.16 o 
  -2  11   6      276.72      275.15      6.03 o 
  -1  11   6      572.28      545.85      9.04 o 
   0  11   6      407.93      398.11      6.33 o 
   1  11   6      189.48      163.37      3.99 o 
   2  11   6      280.91      265.25      7.38 o 
   3  11   6        1.31       -1.21      1.21 o 
   4  11   6      687.73      643.84     15.00 o 
   5  11   6      287.84      283.64      9.71 o 
   6  11   6       89.94       89.61     11.78 o 
  -7  12   6       41.72       36.12      5.80 o 
  -6  12   6       28.19       31.26      3.11 o 
  -5  12   6       89.26       96.22      5.38 o 
  -4  12   6       69.77       66.57      3.76 o 
  -3  12   6        2.25       11.89      1.94 o 
  -2  12   6       62.90       54.74      2.80 o 
  -1  12   6      125.07      129.78      3.97 o 
   0  12   6      326.71      317.65      5.63 o 
   1  12   6      380.23      381.90      7.97 o 
   2  12   6      229.98      242.28      8.10 o 
   3  12   6       55.29       66.72      3.78 o 
   4  12   6      348.06      346.17     10.66 o 
   5  12   6       87.78      100.18      6.17 o 
   6  12   6        0.78        1.09      2.31 o 
  -6  13   6        6.43        4.03      1.89 o 
  -5  13   6      152.34      135.07      5.47 o 
  -4  13   6      560.61      536.53     16.05 o 
  -3  13   6      245.47      225.83      6.58 o 
  -2  13   6      397.01      385.61      9.01 o 
  -1  13   6      154.65      158.07      4.72 o 
   0  13   6      114.91      106.07      3.63 o 
   1  13   6      121.52      125.92      4.84 o 
   2  13   6        7.75        6.40      3.16 o 
   3  13   6        0.03        0.21      1.69 o 
   4  13   6      113.71      131.09      6.43 o 
   5  13   6      216.14      211.19     11.89 o 
   6  13   6       54.54       66.06      9.93 o 
  -6  14   6      211.31      217.01     19.44 o 
  -5  14   6      157.28      152.14      5.93 o 
  -4  14   6      107.75      111.69      4.99 o 
  -3  14   6      272.26      258.86     11.17 o 
  -2  14   6        2.91        3.22      1.44 o 
  -1  14   6      149.02      138.81      6.51 o 
   0  14   6       43.57       47.19      3.00 o 
   1  14   6      183.44      183.98      7.65 o 
   2  14   6      102.34      106.21      5.91 o 
   3  14   6      794.02      766.67     16.64 o 
   4  14   6      383.80      363.15     11.17 o 
   5  14   6      263.04      267.32     10.02 o 
  -6  15   6        2.12        1.12      2.87 o 
  -5  15   6        0.39        0.96      1.89 o 
  -4  15   6       10.22       12.27      2.33 o 
  -3  15   6        0.08       10.49      2.03 o 
  -2  15   6        7.48        5.49      1.71 o 
  -1  15   6      106.21       94.17      4.18 o 
   0  15   6      398.67      416.84     12.94 o 
   1  15   6        0.34       -2.24      2.24 o 
   2  15   6        0.64        2.52      1.97 o 
   3  15   6        1.53        5.70      2.39 o 
   4  15   6       13.80        8.61      4.76 o 
   5  15   6        7.09       11.54      3.40 o 
  -5  16   6       84.89       90.62      5.03 o 
  -4  16   6       67.76       78.34      4.59 o 
  -3  16   6        6.59        3.71      2.16 o 
  -2  16   6       49.00       41.02      3.62 o 
  -1  16   6       25.52       27.05      3.07 o 
   0  16   6      175.99      190.05      8.59 o 
   1  16   6       15.34       14.58      4.86 o 
   2  16   6        2.61        2.24      3.36 o 
   3  16   6        2.84        5.67      3.45 o 
   4  16   6       30.68       16.18      3.55 o 
   5  16   6        1.18        3.17      3.22 o 
  -5  17   6       16.57       18.36      4.67 o 
  -4  17   6        0.93        0.80      1.76 o 
  -3  17   6       18.22       23.67      2.89 o 
  -2  17   6       22.58       21.67      2.69 o 
  -1  17   6       79.77       85.77      4.95 o 
   0  17   6       25.75       26.17      5.61 o 
   1  17   6       13.32        8.22      4.11 o 
   2  17   6       39.89       42.99      7.10 o 
   3  17   6        9.47       13.83      5.23 o 
   4  17   6       16.66       13.94      3.49 o 
  -4  18   6       21.12       27.99      3.31 o 
  -3  18   6       27.87       20.82      2.88 o 
  -2  18   6      202.58      188.56      9.64 o 
  -1  18   6       15.71       16.82      4.86 o 
   0  18   6        7.89        6.36      3.74 o 
   1  18   6        3.25        2.99      3.74 o 
   2  18   6        7.13       -0.75      3.36 o 
   3  18   6      116.22      115.51     11.59 o 
  -4  19   6        5.82        0.48      2.30 o 
  -3  19   6       83.18       77.85      4.74 o 
  -2  19   6        0.01       -1.31      2.11 o 
  -1  19   6       19.19       13.46      4.86 o 
   0  19   6        6.60        3.36      3.36 o 
   1  19   6        0.76        1.12      3.36 o 
   2  19   6        0.35        0.37      3.36 o 
   3  19   6      159.57      190.65     14.58 o 
  -3  20   6        4.27        7.66      3.17 o 
  -2  20   6       18.64       11.74      3.56 o 
  -1  20   6       20.42       24.67      6.36 o 
   0  20   6        9.20        8.22      4.86 o 
   1  20   6       29.12       46.73      8.22 o 
   2  20   6       78.30      102.06     11.21 o 
  -1  21   6       81.48       82.24     10.09 o 
   0  21   6       47.20       59.81      8.97 o 
  -8   1   7      135.62      154.65      6.60 o 
  -7   1   7        3.59        4.70      1.64 o 
  -6   1   7      231.08      217.86      6.03 o 
  -5   1   7       11.57       12.88      1.34 o 
  -4   1   7      189.13      180.41      3.31 o 
  -3   1   7      237.77      231.46      3.73 o 
  -2   1   7      409.63      419.25      5.30 o 
  -1   1   7      106.00      100.17      3.90 o 
   0   1   7     2111.03     2194.23     22.70 o 
   1   1   7        0.01        1.59      0.98 o 
   2   1   7        1.14        0.53      0.38 o 
   3   1   7       15.00       11.12      0.96 o 
   4   1   7      224.17      237.66      6.38 o 
   5   1   7        2.27        4.67      2.11 o 
   6   1   7        8.81        5.05      2.11 o 
   7   1   7        0.07        1.14      2.60 o 
  -8   2   7       67.37       75.07      4.42 o 
  -7   2   7       11.20       15.09      2.33 o 
  -6   2   7      147.70      152.50      4.44 o 
  -5   2   7       79.70       80.35      2.66 o 
  -4   2   7      229.21      222.99      3.80 o 
  -3   2   7      153.93      160.59      3.03 o 
  -2   2   7     4783.02     4919.75     44.76 o 
  -1   2   7      238.10      270.47      6.73 o 
   0   2   7       21.39       21.29      1.26 o 
   1   2   7       40.21       45.35      1.88 o 
   2   2   7        0.03        2.24      0.47 o 
   3   2   7      171.61      177.46      5.06 o 
   4   2   7        0.14       -0.96      0.96 o 
   5   2   7      117.75      113.97      6.21 o 
   6   2   7       10.71        9.31      2.77 o 
   7   2   7       19.38       23.09      4.09 o 
  -8   3   7       92.62       83.38      8.26 o 
  -7   3   7      223.07      218.76      6.51 o 
  -6   3   7       21.17       18.14      2.09 o 
  -5   3   7       43.02       42.23      1.89 o 
  -4   3   7       49.84       43.69      1.71 o 
  -3   3   7      658.03      673.59      8.24 o 
  -2   3   7     4934.60     5053.91     45.92 o 
  -1   3   7     1241.81     1275.28     13.14 o 
   0   3   7     2014.67     2052.30     19.67 o 
   1   3   7      345.51      370.75      4.68 o 
   2   3   7        5.75        6.12      0.81 o 
   3   3   7      107.87      110.23      4.06 o 
   4   3   7      658.94      579.48     11.76 o 
   5   3   7        7.18        3.66      4.11 o 
   6   3   7        3.23        0.64      2.06 o 
   7   3   7        4.16        4.30      2.64 o 
  -8   4   7       75.76       84.19      5.26 o 
  -7   4   7      208.64      220.60      7.43 o 
  -6   4   7       18.63       19.44      1.76 o 
  -5   4   7     1238.08     1204.57     14.43 o 
  -4   4   7      691.37      631.07      8.64 o 
  -3   4   7        8.93       15.54      1.27 o 
  -2   4   7      124.88      127.08      3.66 o 
  -1   4   7       15.41       12.72      0.98 o 
   0   4   7     1592.89     1621.06     16.02 o 
   1   4   7       68.85       48.69      1.63 o 
   2   4   7       24.09       17.18      1.59 o 
   3   4   7      241.57      215.61      5.93 o 
   4   4   7     1683.80     1622.62     26.22 o 
   5   4   7       93.67       85.25      4.31 o 
   6   4   7        9.35       13.06      3.03 o 
   7   4   7        0.44        0.44      2.24 o 
  -8   5   7        8.78        7.41      2.71 o 
  -7   5   7       11.63        8.35      2.41 o 
  -6   5   7       16.89       15.51      2.41 o 
  -5   5   7      297.30      285.03      7.99 o 
  -4   5   7      287.61      279.99      5.01 o 
  -3   5   7      281.21      277.63      4.88 o 
  -2   5   7       65.49       85.64      2.50 o 
  -1   5   7      377.64      350.43      5.42 o 
   0   5   7     1000.26     1035.89     11.00 o 
   1   5   7      651.12      672.13      7.87 o 
   2   5   7       45.50       42.12      2.33 o 
   3   5   7       28.78       31.16      3.20 o 
   4   5   7      458.79      386.15      9.19 o 
   5   5   7       33.24       27.47      3.39 o 
   6   5   7      113.11      109.94     13.64 o 
   7   5   7        4.97        5.54      2.77 o 
  -8   6   7      131.02      148.49      6.76 o 
  -7   6   7      172.16      179.80      7.82 o 
  -6   6   7       52.71       47.27      2.93 o 
  -5   6   7      146.03      128.70      4.48 o 
  -4   6   7      466.26      457.41      6.98 o 
  -3   6   7        0.88        1.28      0.75 o 
  -2   6   7       11.26       12.02      1.20 o 
  -1   6   7      126.15      128.89      3.02 o 
   0   6   7      800.13      776.30      8.74 o 
   1   6   7      671.99      709.90      7.94 o 
   2   6   7      294.52      299.48      5.77 o 
   3   6   7       13.34       17.06      2.08 o 
   4   6   7      132.83      111.91      4.74 o 
   5   6   7      408.83      379.37     15.79 o 
   6   6   7       39.74       42.53      4.58 o 
   7   6   7        0.28       -0.37      2.99 o 
  -7   7   7        0.58        3.53      2.42 o 
  -6   7   7      141.48      150.82      5.12 o 
  -5   7   7        0.30       -1.02      1.02 o 
  -4   7   7      651.14      598.04      9.63 o 
  -3   7   7      956.00      896.25     11.27 o 
  -2   7   7      310.88      298.29      5.14 o 
  -1   7   7     1276.86     1251.59     14.40 o 
   0   7   7      752.45      673.07      9.92 o 
   1   7   7      878.54      998.22     10.65 o 
   2   7   7       33.69       41.05      2.38 o 
   3   7   7      594.20      545.30     11.43 o 
   4   7   7       11.64       16.34      2.35 o 
   5   7   7      235.23      244.96      7.67 o 
   6   7   7      178.21      197.60      9.09 o 
   7   7   7      265.32      325.23     18.69 o 
  -7   8   7       21.35       22.24      2.36 o 
  -6   8   7       44.69       49.88      3.29 o 
  -5   8   7      138.99      144.04      5.72 o 
  -4   8   7       90.68       88.58      4.19 o 
  -3   8   7      122.33      116.19      4.98 o 
  -2   8   7        2.59        5.28      1.00 o 
  -1   8   7       54.16       62.56      2.90 o 
   0   8   7        0.60       -0.45      0.66 o 
   1   8   7      785.47      781.89      8.84 o 
   2   8   7     2278.35     2233.80     34.09 o 
   3   8   7       42.54       47.66      4.01 o 
   4   8   7        9.24       11.09      2.14 o 
   5   8   7       38.90       48.86      4.73 o 
   6   8   7        0.03       -1.79      1.79 o 
  -7   9   7        6.39        5.26      1.91 o 
  -6   9   7        7.79        6.87      1.95 o 
  -5   9   7      257.93      242.09     10.09 o 
  -4   9   7      605.74      583.28     12.80 o 
  -3   9   7      300.82      278.21      5.97 o 
  -2   9   7      248.76      220.59      5.12 o 
  -1   9   7       41.27       33.37      1.73 o 
   0   9   7      785.37      793.30     10.21 o 
   1   9   7      417.19      417.21      8.18 o 
   2   9   7      507.01      484.96     10.56 o 
   3   9   7       64.47       51.40      5.07 o 
   4   9   7        5.05        2.50      1.82 o 
   5   9   7       72.90       67.17      4.39 o 
   6   9   7        0.15       -0.20      2.24 o 
  -7  10   7        0.46       -1.69      1.69 o 
  -6  10   7       32.06       27.55      2.98 o 
  -5  10   7      128.39      133.73      8.69 o 
  -4  10   7      502.85      495.04     12.46 o 
  -3  10   7      631.15      607.52     10.12 o 
  -2  10   7        1.98        1.89      1.06 o 
  -1  10   7       19.12       19.30      1.42 o 
   0  10   7      228.06      235.20      4.55 o 
   1  10   7      328.59      330.02      7.20 o 
   2  10   7       45.07       39.04      3.11 o 
   3  10   7      512.38      486.77     11.22 o 
   4  10   7      179.32      201.04      6.98 o 
   5  10   7       31.13       33.38      4.23 o 
   6  10   7        1.18       -0.79      2.24 o 
  -7  11   7       34.79       35.34      5.68 o 
  -6  11   7        7.91        6.48      1.99 o 
  -5  11   7        1.26        2.09      1.63 o 
  -4  11   7      157.37      145.33      7.34 o 
  -3  11   7       52.45       58.59      3.09 o 
  -2  11   7       22.00       17.89      1.80 o 
  -1  11   7       13.10       12.28      1.53 o 
   0  11   7       75.43       80.06      3.59 o 
   1  11   7        0.00        2.79      1.26 o 
   2  11   7      837.04      797.37     15.38 o 
   3  11   7      264.63      244.85      7.62 o 
   4  11   7       11.56       12.34      3.17 o 
   5  11   7        5.24       10.16      3.03 o 
   6  11   7        0.02        1.50      2.64 o 
  -6  12   7        0.18        1.02      1.69 o 
  -5  12   7       52.45       51.37      4.38 o 
  -4  12   7      300.10      279.74      7.65 o 
  -3  12   7       50.73       49.93      3.21 o 
  -2  12   7       76.53       75.55      3.33 o 
  -1  12   7       11.67        8.34      1.49 o 
   0  12   7       34.03       37.77      1.93 o 
   1  12   7      121.59      123.33      4.89 o 
   2  12   7       55.02       59.64      3.84 o 
   3  12   7       28.31       28.25      3.30 o 
   4  12   7       31.01       30.49      5.79 o 
   5  12   7        4.99        1.87      2.38 o 
   6  12   7        2.51        6.17      3.17 o 
  -6  13   7       14.15       13.33      3.49 o 
  -5  13   7       59.67       54.12      3.89 o 
  -4  13   7       58.31       54.70      3.65 o 
  -3  13   7        0.01       -1.16      1.16 o 
  -2  13   7      267.84      272.72      6.37 o 
  -1  13   7       54.17       46.63      2.74 o 
   0  13   7       27.37       29.35      2.41 o 
   1  13   7       29.71       31.44      2.84 o 
   2  13   7       35.20       30.70      3.13 o 
   3  13   7       13.72       13.99      3.03 o 
   4  13   7       15.35        7.85      2.91 o 
   5  13   7        0.11       -0.53      2.99 o 
  -6  14   7      146.53      152.31      7.72 o 
  -5  14   7      178.50      189.10      8.78 o 
  -4  14   7        8.20        6.95      2.04 o 
  -3  14   7       32.12       27.90      2.88 o 
  -2  14   7        3.55        0.45      1.35 o 
  -1  14   7       16.35       14.09      1.92 o 
   0  14   7        0.01       11.05      2.37 o 
   1  14   7       66.49       67.64      6.73 o 
   2  14   7      465.06      473.07     13.68 o 
   3  14   7      136.08      150.69     12.71 o 
   4  14   7       83.05       97.95      6.74 o 
   5  14   7        3.95        5.54      3.03 o 
  -5  15   7      254.58      251.61      8.15 o 
  -4  15   7      117.37      114.36      5.23 o 
  -3  15   7       59.04       60.91      3.92 o 
  -2  15   7        0.05        0.24      1.31 o 
  -1  15   7        5.21        7.11      2.18 o 
   0  15   7      502.74      525.54     15.46 o 
   1  15   7      151.06      148.97      7.67 o 
   2  15   7       91.29       78.75     14.39 o 
   3  15   7      216.17      232.23      9.74 o 
   4  15   7      129.50      127.10      7.77 o 
   5  15   7       44.49       50.67      5.80 o 
  -5  16   7       17.19       20.41      4.17 o 
  -4  16   7       30.88       32.24      3.62 o 
  -3  16   7       28.48       29.77      3.29 o 
  -2  16   7       62.23       62.65      3.90 o 
  -1  16   7       12.10        5.67      2.14 o 
   0  16   7      538.34      535.38     15.86 o 
   1  16   7       41.41       38.88      6.73 o 
   2  16   7       73.96       66.17      8.22 o 
   3  16   7      150.29      143.07     14.39 o 
   4  16   7      137.56      154.44      8.83 o 
  -5  17   7       42.96       44.51      4.68 o 
  -4  17   7      105.99      116.87      5.55 o 
  -3  17   7      353.75      377.39     10.14 o 
  -2  17   7       48.87       49.74      3.84 o 
  -1  17   7       73.10       72.87      6.06 o 
   0  17   7      179.71      208.60     13.46 o 
   1  17   7       80.32       87.85      9.35 o 
   2  17   7       18.75       15.33      5.61 o 
   3  17   7        8.19        8.60      4.49 o 
   4  17   7      128.31      128.81      8.25 o 
  -4  18   7       53.12       54.92      4.14 o 
  -3  18   7       16.15       11.78      2.50 o 
  -2  18   7        6.27        4.31      2.35 o 
  -1  18   7       18.97       12.34      4.86 o 
   0  18   7       49.29       70.65      8.60 o 
   1  18   7      123.02      112.15     10.84 o 
   2  18   7       85.23       93.46     10.09 o 
   3  18   7      108.91      131.96     12.34 o 
  -3  19   7        9.40        9.33      2.64 o 
  -2  19   7      203.03      188.62     13.08 o 
  -1  19   7      163.63      156.64     12.34 o 
   0  19   7      202.65      245.23     15.70 o 
   1  19   7       62.71       53.46      8.60 o 
   2  19   7      147.57      153.64     13.46 o 
  -2  20   7        3.01        2.24      4.11 o 
  -1  20   7       26.16       32.90      7.10 o 
   0  20   7       23.86       27.29      6.73 o 
   1  20   7       76.96       83.36     10.47 o 
  -8   0   8       32.46       17.57      4.47 o 
  -7   0   8       95.12      103.20      5.75 o 
  -6   0   8      183.71      196.08      7.19 o 
  -5   0   8     1771.61     1769.79     24.64 o 
  -4   0   8     1141.66     1118.31     19.16 o 
  -3   0   8      753.68      753.59     12.05 o 
  -2   0   8     3300.57     3413.70     42.23 o 
  -1   0   8     1333.34     1411.21     22.35 o 
   0   0   8      239.41      249.05      6.20 o 
   1   0   8       11.93       26.68      3.73 o 
   2   0   8      907.93      902.41     13.38 o 
   3   0   8      357.86      328.82      8.62 o 
   4   0   8     2539.49     2256.82     61.68 o 
   5   0   8      423.91      355.14     16.82 o 
   6   0   8        9.74       10.09      4.11 o 
   7   0   8        1.84        0.00      2.99 o 
  -8   1   8        2.57        0.34      2.03 o 
  -7   1   8       20.06       24.82      2.42 o 
  -6   1   8       15.45       15.36      1.90 o 
  -5   1   8        4.76        2.75      0.91 o 
  -4   1   8      330.39      333.46      5.36 o 
  -3   1   8      355.13      327.58      5.51 o 
  -2   1   8      502.03      535.70      7.02 o 
  -1   1   8     1251.71     1251.44     14.33 o 
   0   1   8     2517.36     2511.92     26.03 o 
   1   1   8       20.88       22.13      1.34 o 
   2   1   8       20.67       17.69      1.02 o 
   3   1   8       58.35       55.18      2.80 o 
   4   1   8       36.38       41.72      3.97 o 
   5   1   8       13.71       11.39      2.77 o 
   6   1   8        9.77       12.17      6.92 o 
   7   1   8        4.59        2.80      2.64 o 
  -8   2   8      486.72      519.36     11.11 o 
  -7   2   8       38.14       41.22      3.27 o 
  -6   2   8       15.74       16.52      1.37 o 
  -5   2   8      252.22      234.63      4.35 o 
  -4   2   8      282.82      260.33      4.59 o 
  -3   2   8      308.01      339.46      5.34 o 
  -2   2   8     3167.37     3271.74     30.85 o 
  -1   2   8       11.03       11.48      1.56 o 
   0   2   8      229.28      217.84      4.04 o 
   1   2   8      825.06      889.41     10.65 o 
   2   2   8      101.55      108.39      2.23 o 
   3   2   8        9.26        8.17      1.54 o 
   4   2   8       78.57       72.25      6.14 o 
   5   2   8      192.01      163.38      7.66 o 
   6   2   8       18.56       13.39      3.93 o 
   7   2   8       82.63       90.86      6.87 o 
  -8   3   8       50.07       58.54      4.67 o 
  -7   3   8        5.42        6.23      2.00 o 
  -6   3   8       35.08       38.10      2.59 o 
  -5   3   8      230.78      211.51      3.94 o 
  -4   3   8      581.41      572.17      7.74 o 
  -3   3   8     2785.08     2719.29     26.45 o 
  -2   3   8     4127.72     4249.25     39.34 o 
  -1   3   8      294.77      305.00      5.03 o 
   0   3   8      886.46      868.80     10.62 o 
   1   3   8      659.34      695.66      8.75 o 
   2   3   8      134.82      141.04      3.23 o 
   3   3   8      324.29      300.85      7.41 o 
   4   3   8      249.01      243.90      6.87 o 
   5   3   8      117.12      102.77      6.21 o 
   6   3   8      140.17      131.24      7.39 o 
   7   3   8        0.11       -1.10      2.80 o 
  -8   4   8        4.88        1.34      2.32 o 
  -7   4   8       63.61       67.08      7.60 o 
  -6   4   8       32.00       29.33      2.45 o 
  -5   4   8      239.68      232.08      5.32 o 
  -4   4   8        0.27       -0.25      0.78 o 
  -3   4   8     1283.27     1323.65     14.30 o 
  -2   4   8        0.05        1.32      0.76 o 
  -1   4   8     1280.53     1345.83     14.14 o 
   0   4   8        1.42        3.89      0.78 o 
   1   4   8      115.48      102.27      2.52 o 
   2   4   8        1.88        0.78      0.82 o 
   3   4   8      141.41      141.61      4.84 o 
   4   4   8       85.80       94.95      4.22 o 
   5   4   8        0.74        0.09      2.06 o 
   6   4   8        0.08        1.87      3.18 o 
   7   4   8       11.82       14.78      3.56 o 
  -8   5   8       37.65       42.35      4.27 o 
  -7   5   8       70.01       69.65      4.62 o 
  -6   5   8        3.16        3.93      1.32 o 
  -5   5   8        3.65        2.57      1.06 o 
  -4   5   8        1.51        1.31      0.90 o 
  -3   5   8       26.41       33.85      1.75 o 
  -2   5   8       33.04       33.95      1.65 o 
  -1   5   8        6.58        6.84      0.94 o 
   0   5   8      362.21      367.43      5.17 o 
   1   5   8        0.15        0.20      0.64 o 
   2   5   8      271.31      263.54      6.05 o 
   3   5   8       17.73       15.10      2.59 o 
   4   5   8      185.65      179.34      6.02 o 
   5   5   8       65.96       55.12      4.76 o 
   6   5   8        0.03       -0.55      1.97 o 
   7   5   8       51.24       65.49      6.06 o 
  -7   6   8        2.80        1.86      2.17 o 
  -6   6   8        0.10        0.54      1.24 o 
  -5   6   8       18.26       20.63      1.81 o 
  -4   6   8      252.35      228.41      5.37 o 
  -3   6   8      257.12      239.15      4.74 o 
  -2   6   8      105.36      108.44      3.03 o 
  -1   6   8        0.92        0.91      0.68 o 
   0   6   8        3.84        6.55      0.91 o 
   1   6   8      519.43      533.99      7.35 o 
   2   6   8      322.92      325.19      7.96 o 
   3   6   8      209.53      183.13      5.88 o 
   4   6   8      107.81       94.48      4.60 o 
   5   6   8        3.65        3.75      1.79 o 
   6   6   8       10.76        5.07      2.60 o 
  -7   7   8       11.78        9.69      1.72 o 
  -6   7   8        4.64        2.31      1.53 o 
  -5   7   8        1.64        4.05      1.61 o 
  -4   7   8      287.35      265.37      9.12 o 
  -3   7   8      570.08      539.20      8.67 o 
  -2   7   8      670.23      631.12      8.81 o 
  -1   7   8       74.31       62.33      2.72 o 
   0   7   8      540.72      586.63      7.33 o 
   1   7   8       40.16       40.87      1.83 o 
   2   7   8      676.45      640.85     12.71 o 
   3   7   8        3.04        2.60      1.48 o 
   4   7   8        0.05       -0.57      1.26 o 
   5   7   8       29.47       24.62      2.91 o 
   6   7   8        3.11        7.85      2.91 o 
  -7   8   8       59.54       61.10      5.22 o 
  -6   8   8       59.41       62.00      3.72 o 
  -5   8   8       11.76       14.76      2.28 o 
  -4   8   8        7.64        8.13      1.47 o 
  -3   8   8       46.39       47.90      2.58 o 
  -2   8   8       34.05       36.88      1.97 o 
  -1   8   8       11.13       10.89      1.24 o 
   0   8   8       18.04       25.88      1.59 o 
   1   8   8      521.55      483.39      9.23 o 
   2   8   8      133.14      118.52      4.77 o 
   3   8   8       11.50       13.46      2.14 o 
   4   8   8        0.37        3.15      1.72 o 
   5   8   8       13.71       12.81      2.51 o 
   6   8   8        0.97       -2.24      2.24 o 
  -7   9   8        5.84        7.07      1.96 o 
  -6   9   8       22.81       22.06      2.59 o 
  -5   9   8       85.18       75.49      4.13 o 
  -4   9   8      145.70      132.67      4.26 o 
  -3   9   8      272.11      269.18      9.80 o 
  -2   9   8      442.03      413.72      7.70 o 
  -1   9   8      603.86      588.76      8.45 o 
   0   9   8      260.21      240.32      4.66 o 
   1   9   8      904.28      842.21     13.82 o 
   2   9   8      867.38      795.40     15.30 o 
   3   9   8      285.21      263.42      8.75 o 
   4   9   8       14.37       19.23      2.66 o 
   5   9   8       58.66       51.08      4.01 o 
   6   9   8       39.91       40.75      7.10 o 
  -7  10   8       48.96       53.41      5.21 o 
  -6  10   8       70.31       74.77      4.37 o 
  -5  10   8      730.11      732.26     14.00 o 
  -4  10   8       71.89       73.77      3.65 o 
  -3  10   8      272.83      252.51      5.97 o 
  -2  10   8       71.96       59.23      2.89 o 
  -1  10   8       36.47       43.64      2.09 o 
   0  10   8       21.77       16.29      1.39 o 
   1  10   8       69.66       75.41      3.45 o 
   2  10   8      160.83      172.14      6.01 o 
   3  10   8      194.25      199.12      6.81 o 
   4  10   8      284.73      292.61     12.54 o 
   5  10   8        9.42        7.69      2.77 o 
   6  10   8        0.51        3.74      3.74 o 
  -7  11   8        4.28        4.14      2.76 o 
  -6  11   8       69.82       68.86      4.22 o 
  -5  11   8        1.97        2.25      1.70 o 
  -4  11   8      137.80      137.82      5.26 o 
  -3  11   8       52.87       47.34      2.77 o 
  -2  11   8        9.05        6.68      1.50 o 
  -1  11   8      187.17      182.49      4.85 o 
   0  11   8      304.45      290.72      5.46 o 
   1  11   8      222.36      226.15      6.81 o 
   2  11   8      360.91      354.17      9.18 o 
   3  11   8       11.80       13.54      2.47 o 
   4  11   8        0.46        2.69      1.88 o 
   5  11   8        2.17        0.79      2.34 o 
   6  11   8       74.95       88.41      7.00 o 
  -6  12   8        0.48        1.57      1.85 o 
  -5  12   8      124.39      131.67      5.47 o 
  -4  12   8       28.75       33.52      3.10 o 
  -3  12   8      196.88      195.66      5.63 o 
  -2  12   8      233.89      227.73      6.57 o 
  -1  12   8       42.23       30.07      2.45 o 
   0  12   8      343.54      353.66      9.71 o 
   1  12   8      718.84      727.00     14.67 o 
   2  12   8      743.43      734.83     15.00 o 
   3  12   8      130.72      145.19      9.02 o 
   4  12   8      184.95      205.94      9.12 o 
   5  12   8       48.37       39.23      4.88 o 
  -6  13   8       61.80       66.12      5.45 o 
  -5  13   8        6.62        5.58      1.91 o 
  -4  13   8      494.00      482.78     10.92 o 
  -3  13   8      167.81      159.67      6.86 o 
  -2  13   8        8.33        8.02      1.62 o 
  -1  13   8       93.91      102.93      3.87 o 
   0  13   8      192.14      183.40      7.00 o 
   1  13   8        0.06        0.08      1.32 o 
   2  13   8        6.21        6.32      2.07 o 
   3  13   8       15.10       20.17      5.42 o 
   4  13   8       47.86       58.71      5.29 o 
   5  13   8       15.37       19.95      4.09 o 
  -6  14   8      209.52      203.21      8.89 o 
  -5  14   8       56.43       59.81      5.94 o 
  -4  14   8      132.99      140.77      5.75 o 
  -3  14   8       53.18       54.07      3.63 o 
  -2  14   8       17.56       23.51      2.28 o 
  -1  14   8      238.93      214.73      5.78 o 
   0  14   8       37.58       32.81      3.59 o 
   1  14   8      151.33      165.27     15.89 o 
   2  14   8       38.00       40.13      3.51 o 
   3  14   8        6.74        9.19      4.11 o 
   4  14   8      126.38      129.70      7.65 o 
   5  14   8      163.03      162.43     11.03 o 
  -5  15   8       29.63       19.88      3.00 o 
  -4  15   8      278.52      259.87      8.58 o 
  -3  15   8      240.78      232.29     11.12 o 
  -2  15   8       48.12       40.76      3.26 o 
  -1  15   8      620.25      606.25     14.43 o 
   0  15   8     1809.55     1792.58     37.79 o 
   1  15   8      213.58      218.88     12.52 o 
   2  15   8      239.63      271.78     15.70 o 
   3  15   8       11.87       15.12      3.41 o 
   4  15   8        0.57       -0.79      2.34 o 
  -5  16   8       23.42       21.86      3.66 o 
  -4  16   8       22.82       27.99      3.76 o 
  -3  16   8        4.27        3.70      1.96 o 
  -2  16   8        3.24        2.58      1.71 o 
  -1  16   8        0.06        0.37      2.34 o 
   0  16   8      324.52      313.17     14.21 o 
   1  16   8        9.36        9.72      4.49 o 
   2  16   8       22.44       28.41      6.36 o 
   3  16   8       14.11       19.81      5.98 o 
   4  16   8       34.41       44.94     11.40 o 
  -4  17   8        3.34        2.25      2.00 o 
  -3  17   8       69.70       70.73      5.29 o 
  -2  17   8       83.33       80.64      5.70 o 
  -1  17   8       28.52       28.06      4.49 o 
   0  17   8       48.11       37.01      6.73 o 
   1  17   8       23.39       20.19      5.61 o 
   2  17   8        0.16       -2.99      2.99 o 
   3  17   8       56.27       54.58      8.60 o 
  -4  18   8        4.31        5.71      2.73 o 
  -3  18   8      179.62      200.58      7.22 o 
  -2  18   8        5.69        3.55      3.17 o 
  -1  18   8       66.28       72.86      6.34 o 
   0  18   8      101.78      116.64     10.84 o 
   1  18   8        4.69        1.50      3.36 o 
   2  18   8       37.40       52.71      8.60 o 
   3  18   8       33.94       31.78      7.48 o 
  -3  19   8        7.07        5.74      2.62 o 
  -2  19   8        4.61        2.91      3.18 o 
  -1  19   8        0.14       -2.24      2.99 o 
   0  19   8       60.53       79.63      9.72 o 
   1  19   8       44.30       44.86      7.85 o 
   2  19   8        4.49       15.33      6.36 o 
  -1  20   8       25.50       35.14      7.10 o 
   0  20   8        5.97        8.97      4.86 o 
  -8   1   9       95.23      116.83      6.15 o 
  -7   1   9       27.11       33.30      3.09 o 
  -6   1   9       37.02       36.34      1.57 o 
  -5   1   9        6.77        5.34      1.04 o 
  -4   1   9      251.21      244.26      4.62 o 
  -3   1   9       93.41       92.46      3.14 o 
  -2   1   9       14.03       12.89      1.24 o 
  -1   1   9        2.98        7.54      1.12 o 
   0   1   9      493.58      524.23      7.45 o 
   1   1   9      323.66      369.19      5.77 o 
   2   1   9       13.86       14.33      1.25 o 
   3   1   9        1.04        1.08      1.15 o 
   4   1   9        3.88        2.47      2.24 o 
   5   1   9       12.03       14.78      3.03 o 
   6   1   9       90.81       99.17      6.74 o 
   7   1   9       10.75       12.90      3.70 o 
  -8   2   9      147.54      155.19      6.14 o 
  -7   2   9       84.72       81.12      4.28 o 
  -6   2   9       14.27       10.46      1.08 o 
  -5   2   9      158.03      144.60      3.34 o 
  -4   2   9     2373.29     2262.16     23.02 o 
  -3   2   9      117.80      111.07      3.67 o 
  -2   2   9      201.34      226.35      5.21 o 
  -1   2   9      178.33      192.10      3.71 o 
   0   2   9        3.97        3.60      1.05 o 
   1   2   9      481.27      515.96      7.26 o 
   2   2   9        2.69        3.74      1.19 o 
   3   2   9     1156.09     1069.47     18.31 o 
   4   2   9     1354.56     1158.89     25.77 o 
   5   2   9      241.94      211.07      8.98 o 
   6   2   9       27.41       28.57      5.42 o 
   7   2   9       44.67       69.85      6.33 o 
  -8   3   9       23.43       22.82      3.60 o 
  -7   3   9       15.38       14.09      2.85 o 
  -6   3   9        0.04        0.31      0.95 o 
  -5   3   9      380.19      351.79      7.80 o 
  -4   3   9     1338.54     1261.90     14.23 o 
  -3   3   9      171.23      195.46      4.62 o 
  -2   3   9      153.83      139.26      3.22 o 
  -1   3   9       85.85       89.88      3.17 o 
   0   3   9     1292.01     1283.27     16.14 o 
   1   3   9      825.74      802.90     11.93 o 
   2   3   9      215.49      196.15      5.66 o 
   3   3   9        3.30        8.04      2.25 o 
   4   3   9      155.66      120.34      6.47 o 
   5   3   9       77.90       74.68      8.04 o 
   6   3   9        0.28       -0.12      1.97 o 
  -8   4   9       91.43      103.11      6.02 o 
  -7   4   9       25.73       31.40      3.59 o 
  -6   4   9       66.88       69.43      3.33 o 
  -5   4   9      957.06      922.95     11.42 o 
  -4   4   9       46.42       48.56      2.12 o 
  -3   4   9      278.65      294.57      5.10 o 
  -2   4   9       52.73       58.66      3.16 o 
  -1   4   9       25.79       26.61      1.49 o 
   0   4   9       56.46       55.48      2.20 o 
   1   4   9       18.11        9.44      1.12 o 
   2   4   9      206.08      204.16      5.99 o 
   3   4   9        1.12        0.49      1.15 o 
   4   4   9       49.88       48.78      3.35 o 
   5   4   9       24.87       27.00      3.70 o 
   6   4   9       94.50       94.18      6.74 o 
  -7   5   9        7.80       10.25      2.79 o 
  -6   5   9        0.19        0.03      1.18 o 
  -5   5   9       48.37       53.52      2.55 o 
  -4   5   9      107.92      101.32      2.94 o 
  -3   5   9     1657.64     1565.56     16.76 o 
  -2   5   9       15.69        9.79      1.36 o 
  -1   5   9     1463.21     1426.12     15.13 o 
   0   5   9     1848.60     1808.91     18.25 o 
   1   5   9      811.34      787.44     10.03 o 
   2   5   9      450.32      433.55      9.67 o 
   3   5   9      483.30      442.02     10.11 o 
   4   5   9       14.91       12.30      2.20 o 
   5   5   9        7.14        7.66      2.64 o 
   6   5   9       25.99       25.08      4.09 o 
  -7   6   9        9.67       16.26      1.92 o 
  -6   6   9      118.28      134.50      5.65 o 
  -5   6   9      124.20      119.90      3.71 o 
  -4   6   9        0.07        0.73      0.98 o 
  -3   6   9       86.82       97.65      3.10 o 
  -2   6   9        1.69        0.43      0.84 o 
  -1   6   9      313.26      321.39      5.19 o 
   0   6   9        2.84        6.47      0.96 o 
   1   6   9     1206.58     1194.67     16.10 o 
   2   6   9      164.47      167.54      5.56 o 
   3   6   9      100.40      112.02      4.74 o 
   4   6   9      282.77      263.88      8.45 o 
   5   6   9       34.47       31.66      4.09 o 
   6   6   9        4.45        5.33      2.60 o 
  -7   7   9       29.12       28.45      3.59 o 
  -6   7   9        3.43        3.29      1.53 o 
  -5   7   9      122.02      117.83      3.73 o 
  -4   7   9       20.22       20.92      1.99 o 
  -3   7   9      222.25      212.42      4.96 o 
  -2   7   9      542.16      528.74      7.99 o 
  -1   7   9     1286.31     1262.32     15.80 o 
   0   7   9       95.95       86.57      3.72 o 
   1   7   9        0.36        1.33      1.09 o 
   2   7   9      123.60      122.27      4.90 o 
   3   7   9        6.69        5.70      1.66 o 
   4   7   9        3.14        0.87      1.82 o 
   5   7   9        0.01       -0.15      1.97 o 
   6   7   9       50.82       42.03      5.02 o 
  -7   8   9       83.10       99.50      5.26 o 
  -6   8   9      155.34      150.97      5.17 o 
  -5   8   9      456.59      434.16      9.64 o 
  -4   8   9       30.07       26.06      2.68 o 
  -3   8   9      230.80      225.41      5.57 o 
  -2   8   9      341.94      348.01      6.12 o 
  -1   8   9      402.36      397.79      6.61 o 
   0   8   9       68.98       65.11      2.17 o 
   1   8   9      393.23      397.76      8.32 o 
   2   8   9      205.50      220.87      6.78 o 
   3   8   9        4.03        0.73      1.29 o 
   4   8   9      211.94      233.30      7.47 o 
   5   8   9       57.07       70.41      4.59 o 
   6   8   9        2.87        0.37      2.99 o 
  -7   9   9        0.98        2.35      2.23 o 
  -6   9   9       91.63       96.29      7.18 o 
  -5   9   9        0.76        1.53      1.64 o 
  -4   9   9      139.84      143.76      4.73 o 
  -3   9   9       96.77       92.29      4.26 o 
  -2   9   9        0.41        0.24      0.96 o 
  -1   9   9      141.96      146.90      4.24 o 
   0   9   9      875.81      903.16     10.63 o 
   1   9   9       36.57       30.33      2.46 o 
   2   9   9       46.66       51.96      3.58 o 
   3   9   9       16.05       15.06      2.58 o 
   4   9   9       32.02       35.82      3.36 o 
   5   9   9        8.65        6.26      2.30 o 
   6   9   9       19.90       21.68      5.98 o 
  -7  10   9        0.41        0.87      2.51 o 
  -6  10   9       15.26       19.97      2.73 o 
  -5  10   9       28.11       23.05      2.81 o 
  -4  10   9      280.69      265.50      6.53 o 
  -3  10   9        1.37        0.74      1.15 o 
  -2  10   9       26.90       26.47      2.32 o 
  -1  10   9       95.63       95.47      3.11 o 
   0  10   9      104.84      114.01      3.85 o 
   1  10   9      127.88      130.24      5.32 o 
   2  10   9       12.35       11.47      2.26 o 
   3  10   9      121.86      111.83      5.26 o 
   4  10   9       13.67       19.90      2.98 o 
   5  10   9       30.85       27.44      4.36 o 
   6  10   9       58.87       66.17      8.97 o 
  -6  11   9       16.19       14.77      2.61 o 
  -5  11   9       23.47       16.34      2.64 o 
  -4  11   9        0.00       -1.09      1.13 o 
  -3  11   9       66.67       60.54      3.19 o 
  -2  11   9      204.80      183.79      5.16 o 
  -1  11   9        4.84        5.45      1.44 o 
   0  11   9       47.06       45.43      2.95 o 
   1  11   9       55.80       66.75      5.07 o 
   2  11   9       13.65        9.78      2.17 o 
   3  11   9        0.11        1.84      1.86 o 
   4  11   9        2.23        1.08      1.78 o 
   5  11   9        2.83        1.87      2.64 o 
  -6  12   9      166.55      169.11      7.94 o 
  -5  12   9        2.59        3.23      1.87 o 
  -4  12   9       10.84        7.58      2.34 o 
  -3  12   9       71.46       66.03      5.15 o 
  -2  12   9      130.99      121.26      4.27 o 
  -1  12   9       32.95       30.34      2.41 o 
   0  12   9      103.88      113.05      5.60 o 
   1  12   9        0.28        2.05      1.64 o 
   2  12   9        9.24        5.15      2.10 o 
   3  12   9      133.59      119.01      5.68 o 
   4  12   9       62.05       69.26      5.68 o 
   5  12   9        5.21       10.55      3.41 o 
  -6  13   9      118.25      126.36      8.19 o 
  -5  13   9        0.28       -0.32      1.67 o 
  -4  13   9       35.42       33.53      3.78 o 
  -3  13   9       25.78       26.46      2.49 o 
  -2  13   9        6.18        7.43      1.59 o 
  -1  13   9       30.50       35.77      2.62 o 
   0  13   9      289.99      278.62      8.91 o 
   1  13   9        4.86        2.08      1.70 o 
   2  13   9       52.16       49.76      3.95 o 
   3  13   9       45.74       36.28      4.23 o 
   4  13   9       23.10       29.73      4.23 o 
   5  13   9        7.03        5.76      4.67 o 
  -5  14   9       46.70       45.53      3.90 o 
  -4  14   9      111.87      105.45      5.17 o 
  -3  14   9      166.54      154.30      6.10 o 
  -2  14   9        0.11        0.48      1.30 o 
  -1  14   9      167.58      164.03      6.91 o 
   0  14   9      192.88      163.84      8.32 o 
   1  14   9       43.40       41.61      4.84 o 
   2  14   9        6.98        8.05      2.33 o 
   3  14   9        3.96        7.89      2.77 o 
   4  14   9      103.65      124.55      7.79 o 
  -5  15   9        6.63       10.13      2.84 o 
  -4  15   9       16.75       19.92      3.29 o 
  -3  15   9        0.14        2.10      1.74 o 
  -2  15   9       54.73       54.57      3.36 o 
  -1  15   9       26.56       24.29      3.52 o 
   0  15   9       19.79       16.05      3.67 o 
   1  15   9       28.47       36.19      4.74 o 
   2  15   9       81.92       91.59      9.72 o 
   3  15   9       11.24        6.00      3.55 o 
   4  15   9       71.01       79.66      6.47 o 
  -5  16   9       58.05       75.41      5.74 o 
  -4  16   9      236.53      265.74      8.38 o 
  -3  16   9      111.14      122.57      5.54 o 
  -2  16   9       10.46        8.10      2.35 o 
  -1  16   9      155.24      146.42      6.96 o 
   0  16   9        8.13        8.14      3.41 o 
   1  16   9       67.69       77.38      8.97 o 
   2  16   9        0.62       -0.37      3.74 o 
   3  16   9       24.19       37.01      7.48 o 
  -4  17   9        7.42        3.36      2.17 o 
  -3  17   9      164.19      177.18      6.76 o 
  -2  17   9       19.97       25.24      4.49 o 
  -1  17   9      285.19      311.78     12.42 o 
   0  17   9      158.48      175.27      9.24 o 
   1  17   9       34.58       31.03      6.73 o 
   2  17   9        0.30       -2.99      2.99 o 
   3  17   9       31.59       31.78      7.48 o 
  -3  18   9       12.36       17.99      3.83 o 
  -2  18   9       34.12       42.45      5.53 o 
  -1  18   9       11.18        6.03      3.30 o 
   0  18   9        4.87       13.08      4.86 o 
   1  18   9       92.25      100.19     10.84 o 
   2  18   9       84.67       77.38     10.09 o 
  -2  19   9       95.99      100.50      7.88 o 
  -1  19   9      102.34       96.07     10.47 o 
   0  19   9      321.68      367.48     20.19 o 
   1  19   9      126.60      134.21     12.71 o 
  -7   0  10      147.49      168.86      9.93 o 
  -6   0  10        1.12        0.96      1.23 o 
  -5   0  10      300.69      293.42      7.39 o 
  -4   0  10      205.27      204.57      5.80 o 
  -3   0  10      162.23      162.97      5.55 o 
  -2   0  10       77.45       84.65      4.28 o 
  -1   0  10      664.86      667.60     13.12 o 
   0   0  10      494.95      497.62     10.58 o 
   1   0  10      549.32      526.69     10.78 o 
   2   0  10      129.62      135.37      5.19 o 
   3   0  10      236.14      203.74     11.59 o 
   4   0  10      276.37      277.38     14.21 o 
   5   0  10       28.69       29.91      5.61 o 
   6   0  10      305.97      324.86     17.94 o 
  -7   1  10       57.42       58.23      3.82 o 
  -6   1  10        0.48       -0.30      0.87 o 
  -5   1  10      151.02      135.95      3.37 o 
  -4   1  10     1029.94      983.43     11.18 o 
  -3   1  10      732.38      671.74      8.89 o 
  -2   1  10        0.20        2.17      1.03 o 
  -1   1  10      695.58      652.08      9.16 o 
   0   1  10     1661.23     1604.44     18.23 o 
   1   1  10     1836.13     1761.18     19.55 o 
   2   1  10      596.45      589.43      9.58 o 
   3   1  10      250.69      248.91     10.28 o 
   4   1  10       27.31       33.80      3.83 o 
   5   1  10       42.08       42.46      4.62 o 
   6   1  10        2.00       -1.85      1.85 o 
  -7   2  10       17.23       17.98      3.01 o 
  -6   2  10      388.73      379.48      5.96 o 
  -5   2  10      390.62      365.13      6.23 o 
  -4   2  10      324.05      316.49      5.57 o 
  -3   2  10      250.72      256.64      4.81 o 
  -2   2  10      154.95      172.97      4.63 o 
  -1   2  10        2.83        2.31      1.08 o 
   0   2  10      285.48      308.69      5.51 o 
   1   2  10      453.15      422.01      6.58 o 
   2   2  10      357.53      338.84      8.08 o 
   3   2  10      116.41      103.35      4.22 o 
   4   2  10       57.76       54.95      4.62 o 
   5   2  10      174.68      165.74      8.19 o 
   6   2  10        5.52        4.68      2.50 o 
  -7   3  10       38.35       43.05      3.94 o 
  -6   3  10       15.90       13.46      1.48 o 
  -5   3  10      312.29      313.61      6.07 o 
  -4   3  10       86.70       78.71      2.98 o 
  -3   3  10       58.02       55.37      2.32 o 
  -2   3  10       47.65       52.69      2.15 o 
  -1   3  10      267.88      266.75      4.70 o 
   0   3  10       95.17       95.06      2.92 o 
   1   3  10       57.35       54.83      2.20 o 
   2   3  10       10.60        8.44      2.43 o 
   3   3  10        0.02        1.73      1.46 o 
   4   3  10       10.52       13.08      4.86 o 
   5   3  10       12.82       19.33      4.11 o 
   6   3  10        3.48        6.17      2.91 o 
  -7   4  10        0.45       -0.20      1.98 o 
  -6   4  10       77.95       75.13      2.93 o 
  -5   4  10       84.46       88.46      3.92 o 
  -4   4  10       44.90       46.81      2.24 o 
  -3   4  10      138.60      151.37      3.70 o 
  -2   4  10      230.43      231.16      4.81 o 
  -1   4  10      190.92      201.64      3.98 o 
   0   4  10        2.19        2.28      0.99 o 
   1   4  10      163.42      157.10      3.60 o 
   2   4  10        0.01       -0.73      1.09 o 
   3   4  10      265.54      253.64     11.14 o 
   4   4  10      355.74      308.40     22.24 o 
   5   4  10        8.84        5.15      2.42 o 
   6   4  10        6.81        5.80      2.96 o 
  -7   5  10       13.19       14.92      2.28 o 
  -6   5  10       20.66       27.91      1.99 o 
  -5   5  10       71.29       67.73      3.39 o 
  -4   5  10      177.67      181.36      4.14 o 
  -3   5  10        4.28        1.18      0.96 o 
  -2   5  10      755.51      786.17      9.88 o 
  -1   5  10      184.44      193.88      3.91 o 
   0   5  10       18.66       26.78      2.10 o 
   1   5  10       45.96       43.86      2.97 o 
   2   5  10      136.21      131.03      4.98 o 
   3   5  10      200.04      194.11      6.42 o 
   4   5  10      197.81      162.76      7.79 o 
   5   5  10       18.26       22.62      7.10 o 
   6   5  10       52.28       75.55      6.47 o 
  -7   6  10       24.01       25.97      2.47 o 
  -6   6  10      244.59      234.81      6.40 o 
  -5   6  10       55.11       59.53      3.33 o 
  -4   6  10       27.24       24.71      2.12 o 
  -3   6  10      109.19      110.02      3.17 o 
  -2   6  10      393.28      419.61      6.48 o 
  -1   6  10       37.62       35.42      1.86 o 
   0   6  10      284.35      316.27      6.08 o 
   1   6  10        1.71        2.50      1.67 o 
   2   6  10      715.05      670.51     19.24 o 
   3   6  10      488.45      431.90     10.39 o 
   4   6  10       34.11       19.35      2.69 o 
   5   6  10        5.38        3.33      2.50 o 
   6   6  10        0.96        3.28      2.77 o 
  -7   7  10        0.46        1.36      1.74 o 
  -6   7  10       51.58       48.44      4.36 o 
  -5   7  10       39.18       41.46      2.53 o 
  -4   7  10        0.00       -0.97      0.97 o 
  -3   7  10        3.55        4.79      1.84 o 
  -2   7  10      229.96      233.31      4.56 o 
  -1   7  10       25.18       33.75      1.80 o 
   0   7  10      154.14      148.52      3.27 o 
   1   7  10      169.00      185.82      5.53 o 
   2   7  10        0.36        0.95      1.39 o 
   3   7  10       17.77       19.21      2.54 o 
   4   7  10       24.23       20.01      2.79 o 
   5   7  10        7.11        7.10      3.17 o 
   6   7  10        1.79        1.64      2.77 o 
  -7   8  10        7.45        5.02      2.56 o 
  -6   8  10       18.20       17.17      2.73 o 
  -5   8  10        3.79        3.66      1.42 o 
  -4   8  10       19.48       19.63      1.95 o 
  -3   8  10       43.97       42.87      2.41 o 
  -2   8  10       48.05       42.77      2.10 o 
  -1   8  10       38.59       37.64      2.09 o 
   0   8  10      324.92      327.18      5.94 o 
   1   8  10      520.99      498.43     11.28 o 
   2   8  10        0.16       -0.81      1.55 o 
   3   8  10       77.49       70.96      4.77 o 
   4   8  10       72.52       73.49      4.50 o 
   5   8  10       27.82       25.79      4.23 o 
   6   8  10      102.00      100.19     11.40 o 
  -7   9  10        3.47        3.26      2.70 o 
  -6   9  10        0.02       -0.45      1.54 o 
  -5   9  10       61.71       70.10      3.91 o 
  -4   9  10       22.12       21.90      3.09 o 
  -3   9  10       53.57       49.84      2.87 o 
  -2   9  10      724.36      666.26     11.04 o 
  -1   9  10      521.83      488.29      7.15 o 
   0   9  10       72.79       57.72      2.91 o 
   1   9  10      975.63      968.67     18.05 o 
   2   9  10        4.93        6.36      1.80 o 
   3   9  10      104.98      102.68      5.12 o 
   4   9  10       29.76       26.31      3.18 o 
   5   9  10        0.01       -0.09      2.24 o 
  -6  10  10       94.06       97.97      4.61 o 
  -5  10  10      326.46      319.29      9.83 o 
  -4  10  10      509.99      499.36     11.62 o 
  -3  10  10      403.86      394.30      8.19 o 
  -2  10  10       85.67       87.93      3.67 o 
  -1  10  10      260.09      271.00      6.28 o 
   0  10  10       22.79       27.56      2.54 o 
   1  10  10       12.92       12.09      3.73 o 
   2  10  10      170.67      170.44      7.14 o 
   3  10  10        0.03        0.80      1.69 o 
   4  10  10       86.64      103.99      7.68 o 
   5  10  10        2.63        1.30      2.24 o 
  -6  11  10       21.92       23.80      3.79 o 
  -5  11  10      161.06      158.49      6.14 o 
  -4  11  10       55.59       51.21      3.63 o 
  -3  11  10      448.18      422.31      8.68 o 
  -2  11  10       29.62       27.62      4.17 o 
  -1  11  10      430.85      425.32      8.31 o 
   0  11  10      453.33      433.04      9.38 o 
   1  11  10       88.10       82.44      5.16 o 
   2  11  10      169.06      177.84      6.94 o 
   3  11  10      239.96      218.62      7.70 o 
   4  11  10       27.04       33.70      3.66 o 
   5  11  10        6.59        7.91      3.30 o 
  -6  12  10       94.97      116.42      6.96 o 
  -5  12  10      155.76      151.65      6.20 o 
  -4  12  10       79.83       86.03      4.12 o 
  -3  12  10      362.38      363.05      8.10 o 
  -2  12  10       21.58       19.11      2.32 o 
  -1  12  10       16.11       12.55      2.29 o 
   0  12  10       20.81       21.06      3.13 o 
   1  12  10      150.44      164.67      6.36 o 
   2  12  10      130.68      129.38      5.80 o 
   3  12  10       63.52       65.59      5.85 o 
   4  12  10      136.01      152.99     18.69 o 
   5  12  10      100.13      101.04      7.39 o 
  -6  13  10       19.57       27.96      4.09 o 
  -5  13  10       20.77       16.08      2.79 o 
  -4  13  10       29.07       28.34      3.11 o 
  -3  13  10        0.30        0.69      1.42 o 
  -2  13  10        0.94        0.93      1.36 o 
  -1  13  10      119.13      135.68      6.25 o 
   0  13  10       79.33       91.84      6.59 o 
   1  13  10       87.65      108.00      8.41 o 
   2  13  10       19.26       20.30      3.02 o 
   3  13  10       79.15       76.84      4.99 o 
   4  13  10       66.57       61.29     13.08 o 
  -5  14  10      128.37      122.83      6.96 o 
  -4  14  10      230.87      224.41      8.04 o 
  -3  14  10        9.78       10.56      2.05 o 
  -2  14  10       30.59       28.44      4.38 o 
  -1  14  10        1.19       -0.44      1.92 o 
   0  14  10       10.29        9.81      7.29 o 
   1  14  10      125.19      130.11      7.88 o 
   2  14  10        8.66       11.91      3.59 o 
   3  14  10       60.61       60.39      6.92 o 
   4  14  10       12.19       13.10      3.56 o 
  -5  15  10        0.14       -0.92      2.34 o 
  -4  15  10       89.06       89.54      5.07 o 
  -3  15  10       48.89       42.00      3.57 o 
  -2  15  10       12.03       17.14      2.86 o 
  -1  15  10       40.70       39.05      4.23 o 
   0  15  10      116.99      114.63      7.61 o 
   1  15  10        1.04       -1.12      2.69 o 
   2  15  10       22.58        8.60      4.86 o 
   3  15  10        0.17        1.50      3.74 o 
  -4  16  10        3.48        4.17      2.15 o 
  -3  16  10        3.51        1.89      1.96 o 
  -2  16  10       29.42       22.58      3.59 o 
  -1  16  10       41.37       37.85      7.85 o 
   0  16  10        5.81        9.47      3.50 o 
   1  16  10       68.41       81.12      9.35 o 
   2  16  10       44.10       39.63      7.48 o 
   3  16  10        5.84        1.50      4.11 o 
  -3  17  10       56.11       58.52      6.58 o 
  -2  17  10        8.74        2.19      2.96 o 
  -1  17  10       56.59       58.22      5.94 o 
   0  17  10       32.97       27.01      7.48 o 
   1  17  10      133.08      164.86     13.08 o 
   2  17  10        9.35        4.86      4.49 o 
  -3  18  10       36.28       42.67      5.91 o 
  -2  18  10        3.91        6.27      3.17 o 
  -1  18  10        0.00       -0.39      2.55 o 
   0  18  10        1.50        0.00      3.36 o 
   1  18  10        0.27        0.37      3.74 o 
  -1  19  10       12.72       19.81      6.36 o 
   0  19  10        0.04        1.87      4.49 o 
  -7   1  11       86.52       95.20      4.80 o 
  -6   1  11       43.30       43.16      2.11 o 
  -5   1  11      132.07      124.17      3.35 o 
  -4   1  11       26.15       26.73      1.86 o 
  -3   1  11       92.22       87.26      2.92 o 
  -2   1  11       23.14       28.27      2.04 o 
  -1   1  11       39.61       43.48      2.28 o 
   0   1  11       30.42       26.54      1.95 o 
   1   1  11      175.43      167.41      5.42 o 
   2   1  11      202.11      209.20      6.20 o 
   3   1  11      290.58      257.04      9.78 o 
   4   1  11       21.56       16.80      3.30 o 
   5   1  11        0.73        0.79      2.43 o 
   6   1  11       14.55       16.82      5.23 o 
  -7   2  11       79.15       87.56      6.26 o 
  -6   2  11       64.32       67.94      2.86 o 
  -5   2  11       55.13       52.26      2.50 o 
  -4   2  11      109.93      107.96      4.79 o 
  -3   2  11     1022.63      971.54     11.84 o 
  -2   2  11       25.87       31.47      1.87 o 
  -1   2  11      114.16      124.10      3.59 o 
   0   2  11      318.61      291.57      5.53 o 
   1   2  11     1972.31     1972.26     24.51 o 
   2   2  11      609.32      553.73     11.60 o 
   3   2  11      237.87      230.42      9.24 o 
   4   2  11       26.34       23.76      5.61 o 
   5   2  11        0.03        0.51      2.07 o 
   6   2  11       58.79       72.56      6.47 o 
  -7   3  11        0.44       -0.69      1.21 o 
  -6   3  11        5.44        6.23      1.41 o 
  -5   3  11        2.29        3.79      1.18 o 
  -4   3  11       13.72       16.87      1.63 o 
  -3   3  11      588.33      580.35      8.29 o 
  -2   3  11       92.47       86.09      3.01 o 
  -1   3  11      268.23      273.99      5.43 o 
   0   3  11      316.02      295.70      7.24 o 
   1   3  11      421.83      396.82      8.31 o 
   2   3  11      119.07      114.51      5.26 o 
   3   3  11       67.30       71.92      5.15 o 
   4   3  11        3.56        5.42      2.64 o 
   5   3  11       20.75       19.05      3.67 o 
   6   3  11       32.31       34.21      5.00 o 
  -7   4  11       83.29       88.25      4.75 o 
  -6   4  11       21.67       26.49      2.10 o 
  -5   4  11       94.16       96.23      3.68 o 
  -4   4  11      540.96      539.21      8.11 o 
  -3   4  11      846.18      822.20     10.62 o 
  -2   4  11       30.93       34.58      1.95 o 
  -1   4  11      517.07      527.94      7.51 o 
   0   4  11       19.77       21.98      1.74 o 
   1   4  11      318.97      291.89      6.96 o 
   2   4  11      109.39      104.43      5.49 o 
   3   4  11       20.93       21.77      2.58 o 
   4   4  11      104.69      102.46      6.59 o 
   5   4  11      170.23      167.51      8.72 o 
   6   4  11       37.71       34.22      5.02 o 
  -7   5  11        3.82        7.21      1.79 o 
  -6   5  11        5.65        3.56      1.38 o 
  -5   5  11       62.29       57.66      2.93 o 
  -4   5  11      709.74      681.70     11.67 o 
  -3   5  11     1388.51     1289.88     14.90 o 
  -2   5  11      207.23      181.90      4.09 o 
  -1   5  11      743.01      692.67      9.05 o 
   0   5  11      232.93      205.17      4.59 o 
   1   5  11      176.53      170.27      9.72 o 
   2   5  11        7.33        6.41      1.81 o 
   3   5  11      384.20      342.87     13.14 o 
   4   5  11        3.67        1.99      5.23 o 
   5   5  11        5.47       10.41      3.30 o 
   6   5  11      123.70      134.44      8.59 o 
  -7   6  11        2.36       -0.24      2.17 o 
  -6   6  11      147.45      147.50      4.39 o 
  -5   6  11      352.97      329.99      6.82 o 
  -4   6  11      673.21      671.78     15.77 o 
  -3   6  11      173.18      175.76      4.46 o 
  -2   6  11      111.05      112.62      3.23 o 
  -1   6  11      193.70      188.10      4.97 o 
   0   6  11        5.08        5.05      1.53 o 
   1   6  11       21.67       28.48      2.80 o 
   2   6  11        0.05        1.61      1.46 o 
   3   6  11      518.50      509.67     11.82 o 
   4   6  11      157.43      157.12      8.19 o 
   5   6  11      105.63       91.20      8.79 o 
   6   6  11       75.86       82.50      9.91 o 
  -7   7  11        8.55        6.76      3.29 o 
  -6   7  11       12.31        7.93      1.65 o 
  -5   7  11       10.92        9.61      1.67 o 
  -4   7  11       26.52       21.46      2.09 o 
  -3   7  11      116.60      115.65      4.61 o 
  -2   7  11       60.77       57.42      3.06 o 
  -1   7  11      263.29      253.94      4.84 o 
   0   7  11     1974.72     1972.44     24.97 o 
   1   7  11     1038.16     1019.33     18.98 o 
   2   7  11      113.34      102.62      5.42 o 
   3   7  11        0.06        0.66      1.52 o 
   4   7  11      182.12      172.11      8.59 o 
   5   7  11        1.77        4.63      2.77 o 
  -7   8  11        7.51        7.98      2.76 o 
  -6   8  11      132.05      122.86      6.12 o 
  -5   8  11      643.18      638.76     12.40 o 
  -4   8  11      285.32      282.15      7.24 o 
  -3   8  11       78.24       78.06      3.25 o 
  -2   8  11        0.38        1.42      1.05 o 
  -1   8  11        0.85        0.73      0.98 o 
   0   8  11        0.02        1.90      1.40 o 
   1   8  11      241.16      227.02      7.40 o 
   2   8  11       32.26       28.63      3.84 o 
   3   8  11       78.78       88.89      4.90 o 
   4   8  11      162.85      174.96      7.40 o 
   5   8  11       92.35      108.74      8.41 o 
  -6   9  11      318.78      323.10      8.28 o 
  -5   9  11      547.76      529.11     12.12 o 
  -4   9  11       15.77       15.38      1.96 o 
  -3   9  11       43.46       40.64      2.53 o 
  -2   9  11      135.77      150.82      4.29 o 
  -1   9  11        0.94       -0.74      0.91 o 
   0   9  11       30.37       31.09      2.93 o 
   1   9  11        7.01        6.05      2.10 o 
   2   9  11      227.72      233.70      7.62 o 
   3   9  11      156.19      145.33      6.45 o 
   4   9  11       68.03       58.05      5.88 o 
   5   9  11       25.60       31.28      4.84 o 
  -6  10  11        2.45        5.24      2.50 o 
  -5  10  11      146.60      139.76      7.30 o 
  -4  10  11      190.73      195.39      5.72 o 
  -3  10  11       23.16       25.22      2.17 o 
  -2  10  11        5.64        4.66      1.30 o 
  -1  10  11      193.96      185.19      5.34 o 
   0  10  11        4.98        4.51      1.94 o 
   1  10  11      749.33      781.42     23.91 o 
   2  10  11        1.71        4.54      1.92 o 
   3  10  11       14.19       20.44      3.11 o 
   4  10  11        2.60        5.71      2.53 o 
   5  10  11        2.70        1.87      3.36 o 
  -6  11  11        0.57        2.57      2.18 o 
  -5  11  11       58.21       59.26      3.61 o 
  -4  11  11       24.29       27.00      2.68 o 
  -3  11  11       15.67       12.62      2.06 o 
  -2  11  11        0.09        0.32      1.08 o 
  -1  11  11       62.49       67.11      4.00 o 
   0  11  11        4.76        8.52      3.14 o 
   1  11  11      183.05      180.29     11.74 o 
   2  11  11       80.66       78.84      4.76 o 
   3  11  11        7.01        4.94      2.49 o 
   4  11  11        1.87        7.13      2.36 o 
  -6  12  11       12.75       17.20      3.27 o 
  -5  12  11      105.52       99.94      5.26 o 
  -4  12  11        0.99        1.03      1.49 o 
  -3  12  11        5.03        2.34      1.50 o 
  -2  12  11        7.62        7.25      1.73 o 
  -1  12  11       56.71       52.62      4.31 o 
   0  12  11        0.17       -2.14      2.14 o 
   1  12  11        0.21        0.56      3.92 o 
   2  12  11       78.12       78.30      6.82 o 
   3  12  11        2.94        0.63      2.14 o 
   4  12  11        5.90        4.93      2.87 o 
  -5  13  11       25.82       24.85      3.42 o 
  -4  13  11        1.80        0.59      1.66 o 
  -3  13  11        0.06       -1.22      1.22 o 
  -2  13  11        3.28        3.44      1.76 o 
  -1  13  11        9.63        9.00      2.62 o 
   0  13  11       27.95       21.97      4.20 o 
   1  13  11       11.72       13.34      3.67 o 
   2  13  11       68.44       72.31      4.78 o 
   3  13  11       14.77       17.00      3.18 o 
   4  13  11        0.68        4.83      2.96 o 
  -5  14  11       33.56       31.19      4.44 o 
  -4  14  11       47.32       44.58      3.85 o 
  -3  14  11       60.41       54.81      3.68 o 
  -2  14  11        4.08        3.19      1.89 o 
  -1  14  11        1.23        1.38      2.06 o 
   0  14  11       14.32       16.54      5.61 o 
   1  14  11        5.18        5.46      3.11 o 
   2  14  11       19.37       16.77      4.13 o 
   3  14  11        0.23       -0.26      2.14 o 
  -4  15  11        0.33        0.18      1.87 o 
  -3  15  11        8.22        3.34      1.75 o 
  -2  15  11       92.02       81.68      5.66 o 
  -1  15  11        5.13        2.66      3.14 o 
   0  15  11        1.13        5.83      5.61 o 
   1  15  11      150.45      178.79     16.82 o 
   2  15  11      130.32      115.89     11.21 o 
   3  15  11       66.78       69.53      9.35 o 
  -4  16  11      280.62      254.68      9.81 o 
  -3  16  11       82.88       88.29      8.36 o 
  -2  16  11       73.10       69.23      5.46 o 
  -1  16  11      457.43      430.98     15.71 o 
   0  16  11       15.71       19.24      4.36 o 
   1  16  11       17.97       23.47      5.42 o 
   2  16  11       15.21       25.42      6.73 o 
  -3  17  11       13.82       15.46      3.50 o 
  -2  17  11       78.19       77.94      7.00 o 
  -1  17  11      408.32      419.88     22.80 o 
   0  17  11      133.73      146.11      9.24 o 
   1  17  11       94.47      125.98     11.96 o 
   2  17  11        5.68        2.99      4.49 o 
  -2  18  11        0.46        3.20      3.23 o 
  -1  18  11        1.32       -0.71      2.77 o 
   0  18  11        9.12        2.99      4.11 o 
  -7   0  12       19.11       23.77      4.46 o 
  -6   0  12        0.18        1.17      1.55 o 
  -5   0  12      154.35      159.43      5.59 o 
  -4   0  12       82.73       73.27      4.45 o 
  -3   0  12      194.74      271.71      8.53 o 
  -2   0  12      224.88      216.50     10.12 o 
  -1   0  12      164.60      145.67      5.70 o 
   0   0  12     1045.73     1092.45     19.74 o 
   1   0  12      622.94      615.29     27.10 o 
   2   0  12      691.50      618.69     23.93 o 
   3   0  12       19.22       29.16      5.61 o 
   4   0  12        0.65        1.50      2.99 o 
   5   0  12      277.74      270.65     16.07 o 
  -7   1  12        7.60        8.58      1.80 o 
  -6   1  12        7.76        7.00      1.47 o 
  -5   1  12      115.11      112.04      4.65 o 
  -4   1  12       25.26       27.34      2.01 o 
  -3   1  12      602.60      569.89      9.15 o 
  -2   1  12      407.21      378.17      6.98 o 
  -1   1  12      120.93      114.12      3.64 o 
   0   1  12      298.79      292.06      5.78 o 
   1   1  12       86.49       92.87      8.04 o 
   2   1  12        2.96        3.56      2.99 o 
   3   1  12      503.75      457.46     14.40 o 
   4   1  12       46.74       40.63      4.74 o 
   5   1  12        7.98        6.08      3.55 o 
  -7   2  12       85.88       96.72      3.96 o 
  -6   2  12      123.71      126.55      4.05 o 
  -5   2  12       98.89      103.66      3.46 o 
  -4   2  12      155.01      145.57      3.92 o 
  -3   2  12       83.97       79.22      2.93 o 
  -2   2  12      103.38      113.43      3.75 o 
  -1   2  12      308.53      297.36      5.94 o 
   0   2  12       30.65       34.13      2.20 o 
   1   2  12      141.17      141.86      5.43 o 
   2   2  12      102.67       99.62      4.44 o 
   3   2  12       50.88       48.86      8.04 o 
   4   2  12       21.54       24.70      5.98 o 
   5   2  12       74.49       77.20      6.34 o 
  -7   3  12       23.22       29.53      2.64 o 
  -6   3  12       75.58       80.52      3.34 o 
  -5   3  12       15.32       17.51      1.77 o 
  -4   3  12       19.73       22.26      2.67 o 
  -3   3  12      309.26      334.91      6.00 o 
  -2   3  12       45.31       36.84      2.15 o 
  -1   3  12      220.45      211.84      4.91 o 
   0   3  12      545.69      527.08      8.38 o 
   1   3  12      615.22      573.86     12.40 o 
   2   3  12        0.24        2.89      1.52 o 
   3   3  12       91.37       80.41      5.94 o 
   4   3  12       19.44       23.64      3.83 o 
   5   3  12       30.54       32.89      4.76 o 
  -7   4  12        4.62        3.12      2.28 o 
  -6   4  12       14.51       14.52      1.90 o 
  -5   4  12        4.93        6.61      1.51 o 
  -4   4  12     1042.29     1013.81     12.82 o 
  -3   4  12      435.05      436.07      8.58 o 
  -2   4  12       26.56       21.88      1.77 o 
  -1   4  12       43.50       54.04      2.65 o 
   0   4  12       41.73       51.75      2.54 o 
   1   4  12      228.18      206.41      6.80 o 
   2   4  12      407.92      382.13     19.54 o 
   3   4  12        0.71        0.37      2.11 o 
   4   4  12      113.17      103.14      6.74 o 
   5   4  12       16.16       17.98      4.49 o 
  -7   5  12        4.91        4.27      2.41 o 
  -6   5  12        0.57       -0.14      1.31 o 
  -5   5  12       63.77       66.53      3.20 o 
  -4   5  12      760.65      723.92     11.14 o 
  -3   5  12      161.70      168.55      4.23 o 
  -2   5  12       43.74       40.57      2.18 o 
  -1   5  12       58.35       47.95      2.59 o 
   0   5  12      275.75      275.49      7.02 o 
   1   5  12       64.61       62.19      3.89 o 
   2   5  12      158.37      159.47      6.02 o 
   3   5  12       50.62       50.69     10.09 o 
   4   5  12        0.02        1.25      2.34 o 
   5   5  12       16.00       10.54      3.30 o 
  -7   6  12        0.68        0.90      2.18 o 
  -6   6  12       56.73       60.33      3.12 o 
  -5   6  12       91.44       82.94      3.63 o 
  -4   6  12       11.08       14.58      1.99 o 
  -3   6  12       16.69       36.93      2.81 o 
  -2   6  12       16.71       16.20      1.64 o 
  -1   6  12        6.23        1.96      1.18 o 
   0   6  12      356.19      364.55      7.72 o 
   1   6  12      191.43      175.13      6.48 o 
   2   6  12      112.46      108.08      7.59 o 
   3   6  12      131.46      132.93      5.63 o 
   4   6  12        5.76        1.40      2.99 o 
   5   6  12        0.37        4.11      2.91 o 
  -6   7  12       56.13       53.56      3.92 o 
  -5   7  12       15.49       13.80      2.01 o 
  -4   7  12       86.59       85.63      3.61 o 
  -3   7  12        0.00       -0.68      1.11 o 
  -2   7  12       28.42       22.55      1.81 o 
  -1   7  12        7.06        3.41      1.14 o 
   0   7  12      548.02      521.44     10.66 o 
   1   7  12       20.84       17.65      2.71 o 
   2   7  12       93.81       93.56      5.44 o 
   3   7  12        2.00       -0.45      1.74 o 
   4   7  12        2.08        4.74      5.23 o 
   5   7  12        0.04       -0.79      2.14 o 
  -6   8  12       11.19       13.26      2.02 o 
  -5   8  12        2.49        3.52      1.47 o 
  -4   8  12      123.58      134.61      4.48 o 
  -3   8  12      147.66      141.22      4.33 o 
  -2   8  12       82.85       91.23      3.46 o 
  -1   8  12        6.66       10.30      1.42 o 
   0   8  12      229.71      243.43      6.84 o 
   1   8  12      194.49      197.30      7.13 o 
   2   8  12       15.44       18.81      2.76 o 
   3   8  12      110.70      115.78      6.58 o 
   4   8  12       70.46       66.03      8.79 o 
   5   8  12       27.44       30.42      5.61 o 
  -6   9  12       73.26       78.94      5.29 o 
  -5   9  12       23.24       21.25      2.35 o 
  -4   9  12      192.44      176.42      5.12 o 
  -3   9  12       19.55       19.30      2.08 o 
  -2   9  12        9.63        4.90      1.36 o 
  -1   9  12       18.59       21.66      2.30 o 
   0   9  12       14.31       22.06      2.96 o 
   1   9  12       43.44       48.29      5.39 o 
   2   9  12       16.54       18.84      2.74 o 
   3   9  12       21.91       21.49      3.15 o 
   4   9  12        0.01        0.15      2.30 o 
   5   9  12        5.98       14.90      3.94 o 
  -6  10  12       46.64       45.68      4.38 o 
  -5  10  12      142.56      138.09      4.76 o 
  -4  10  12      707.22      708.45     11.48 o 
  -3  10  12      339.59      323.40      7.27 o 
  -2  10  12       54.98       51.45      2.90 o 
  -1  10  12      111.77      113.08      5.11 o 
   0  10  12        0.16        3.93      2.03 o 
   1  10  12        3.56        2.51      2.03 o 
   2  10  12       11.07       12.70      2.62 o 
   3  10  12       47.36       41.76      3.88 o 
   4  10  12      125.78      124.00      7.37 o 
  -5  11  12        0.04        1.11      1.57 o 
  -4  11  12        0.24        1.97      1.48 o 
  -3  11  12       42.81       40.14      2.75 o 
  -2  11  12       65.83       68.05      3.29 o 
  -1  11  12      119.13      121.93      8.91 o 
   0  11  12      420.73      452.18     17.76 o 
   1  11  12      457.82      449.63     11.75 o 
   2  11  12      163.68      164.62      9.63 o 
   3  11  12       88.56       76.47      5.17 o 
   4  11  12        3.25        1.68      2.95 o 
  -5  12  12      275.97      269.54     13.22 o 
  -4  12  12      100.15      121.46      4.74 o 
  -3  12  12       17.11       14.27      1.99 o 
  -2  12  12        1.44        2.20      1.90 o 
  -1  12  12      186.29      186.24      7.72 o 
   0  12  12        2.34        4.67      4.30 o 
   1  12  12        9.58        7.16      3.74 o 
   2  12  12       82.03       86.68      5.21 o 
   3  12  12       59.08       70.47      7.62 o 
   4  12  12       24.23       35.12      4.76 o 
  -5  13  12      149.27      154.11      6.89 o 
  -4  13  12       14.08       10.94      2.12 o 
  -3  13  12      161.37      165.00      7.14 o 
  -2  13  12      446.14      436.42     10.95 o 
  -1  13  12      189.99      191.46     14.20 o 
   0  13  12      302.39      312.30     15.14 o 
   1  13  12      315.28      319.42     12.88 o 
   2  13  12       91.75       94.50      5.57 o 
   3  13  12      287.64      309.07     10.68 o 
  -4  14  12      217.55      205.03      6.69 o 
  -3  14  12       77.98       72.93      4.59 o 
  -2  14  12      293.86      305.09     12.94 o 
  -1  14  12        4.61        6.79      3.41 o 
   0  14  12        1.34        1.68      4.30 o 
   1  14  12        9.05        5.63      3.45 o 
   2  14  12        0.28       -2.64      2.64 o 
   3  14  12        1.67        5.50      2.77 o 
  -4  15  12       37.98       48.00      4.80 o 
  -3  15  12       56.22       56.71      6.26 o 
  -2  15  12        0.26        1.56      2.20 o 
  -1  15  12       65.15       69.60      6.86 o 
   0  15  12       48.64       44.10      5.74 o 
   1  15  12        0.23       -2.18      3.04 o 
   2  15  12        5.53       11.21      5.23 o 
  -3  16  12       21.34       13.55      2.85 o 
  -2  16  12       31.29       31.57      4.31 o 
  -1  16  12      290.81      287.70     17.01 o 
   0  16  12        0.16        2.80      3.55 o 
   1  16  12       44.34       50.01      8.79 o 
   2  16  12       13.37       24.67      6.73 o 
  -2  17  12       20.51       25.15      4.10 o 
  -1  17  12      104.29       98.40      8.30 o 
   0  17  12        0.96       -1.27      3.32 o 
  -7   1  13       47.87       47.88      5.27 o 
  -6   1  13       27.38       26.92      2.35 o 
  -5   1  13       68.61       64.03      2.92 o 
  -4   1  13        2.10        0.95      1.36 o 
  -3   1  13       76.52       70.01      4.68 o 
  -2   1  13      139.43      130.90      4.44 o 
  -1   1  13      709.87      660.79     10.16 o 
   0   1  13      380.25      373.95      6.92 o 
   1   1  13       17.56       19.04      2.53 o 
   2   1  13       45.15       43.59      4.76 o 
   3   1  13      148.22      150.11      8.06 o 
   4   1  13        0.79        5.66      6.92 o 
   5   1  13       35.81       42.68      5.41 o 
  -7   2  13        1.78       -1.96      1.96 o 
  -6   2  13       67.86       68.45      4.24 o 
  -5   2  13        9.22       10.13      1.62 o 
  -4   2  13      174.00      171.42      4.44 o 
  -3   2  13       71.55       78.96      3.35 o 
  -2   2  13        1.47       -0.39      1.26 o 
  -1   2  13        0.73        1.76      1.26 o 
   0   2  13      183.86      187.23      4.70 o 
   1   2  13       34.34       34.01      5.11 o 
   2   2  13      179.34      177.78     10.65 o 
   3   2  13      235.84      210.80      9.65 o 
   4   2  13        1.07        4.02      2.77 o 
   5   2  13       35.09       37.36      5.15 o 
  -7   3  13        0.51       -0.14      2.07 o 
  -6   3  13      104.35       93.77      4.86 o 
  -5   3  13      263.57      252.29      6.69 o 
  -4   3  13       11.75       13.17      1.78 o 
  -3   3  13        2.73        1.01      1.17 o 
  -2   3  13      320.81      275.49      6.06 o 
  -1   3  13       11.01        3.96      1.50 o 
   0   3  13       16.91       15.58      1.91 o 
   1   3  13        0.03        1.08      1.62 o 
   2   3  13       70.50       72.95      5.91 o 
   3   3  13       15.00       13.00      3.50 o 
   4   3  13       98.33      102.34      7.14 o 
   5   3  13        6.22        8.97      3.44 o 
  -6   4  13        0.29        0.03      1.42 o 
  -5   4  13      164.26      182.32      5.10 o 
  -4   4  13       52.97       54.11      2.72 o 
  -3   4  13        0.11        0.61      1.16 o 
  -2   4  13      113.02      137.08      4.25 o 
  -1   4  13      141.98      163.37      4.50 o 
   0   4  13       49.83       49.08      3.44 o 
   1   4  13       47.91       52.15      3.81 o 
   2   4  13      220.25      208.89      8.97 o 
   3   4  13      125.76      113.74      7.27 o 
   4   4  13      155.87      171.06     16.64 o 
   5   4  13       35.22       41.77      5.53 o 
  -6   5  13       78.53       83.04      3.65 o 
  -5   5  13        1.11        0.36      1.38 o 
  -4   5  13       39.31       42.33      3.01 o 
  -3   5  13      321.79      312.16      7.04 o 
  -2   5  13        0.04        0.43      1.17 o 
  -1   5  13        7.55        7.61      1.58 o 
   0   5  13       97.76       96.79      4.59 o 
   1   5  13      164.42      158.42      6.98 o 
   2   5  13        0.10       -1.27      1.55 o 
   3   5  13      167.28      150.11      9.72 o 
   4   5  13        0.37        5.01      4.49 o 
   5   5  13       12.95       13.71      6.17 o 
  -6   6  13        0.39       -0.50      1.40 o 
  -5   6  13       16.45       14.88      2.08 o 
  -4   6  13      428.16      417.69      8.15 o 
  -3   6  13      238.89      225.17      5.60 o 
  -2   6  13      238.42      237.83      5.08 o 
  -1   6  13       32.65       35.39      2.45 o 
   0   6  13        9.42       12.83      2.28 o 
   1   6  13       71.58       74.40      4.64 o 
   2   6  13       74.63       80.71      4.81 o 
   3   6  13       18.06       13.69      3.66 o 
   4   6  13       44.55       54.52      5.64 o 
   5   6  13      158.54      182.55     10.09 o 
  -6   7  13        0.25       -1.46      2.64 o 
  -5   7  13       45.25       38.32      4.04 o 
  -4   7  13       46.95       40.27      3.19 o 
  -3   7  13        7.80        5.37      1.64 o 
  -2   7  13        0.08       -0.35      1.08 o 
  -1   7  13      261.62      281.24      7.02 o 
   0   7  13     1282.56     1319.05     23.88 o 
   1   7  13      356.47      359.59     13.40 o 
   2   7  13       69.81       77.58      4.76 o 
   3   7  13       52.69       51.21      9.91 o 
   4   7  13        0.02        2.04      2.60 o 
  -6   8  13        8.48        3.62      2.67 o 
  -5   8  13      386.56      399.94      8.30 o 
  -4   8  13      322.67      328.38      9.81 o 
  -3   8  13      128.75      129.50      4.93 o 
  -2   8  13      110.59      103.10      3.74 o 
  -1   8  13       69.17       71.09      4.42 o 
   0   8  13      184.93      197.62      7.27 o 
   1   8  13      109.10       95.18      5.25 o 
   2   8  13      102.40      104.88      5.43 o 
   3   8  13        0.02        0.90      2.03 o 
   4   8  13        1.50        1.64      2.55 o 
  -6   9  13        5.97        4.11      2.53 o 
  -5   9  13        4.59        3.34      1.66 o 
  -4   9  13        2.90        1.76      1.61 o 
  -3   9  13       15.78       16.52      2.15 o 
  -2   9  13       48.36       49.67      2.88 o 
  -1   9  13        0.29        0.83      1.70 o 
   0   9  13      494.65      502.80     20.09 o 
   1   9  13      182.85      176.28      7.70 o 
   2   9  13       55.67       52.28      4.60 o 
   3   9  13       13.94       14.30      2.84 o 
   4   9  13       27.50       33.39      5.11 o 
  -5  10  13      131.46      141.65      6.83 o 
  -4  10  13      325.76      332.09     12.77 o 
  -3  10  13        1.75        0.87      1.36 o 
  -2  10  13       45.55       47.71      3.30 o 
  -1  10  13      318.70      317.69     10.17 o 
   0  10  13      143.56      161.07      6.95 o 
   1  10  13        5.84        3.81      2.26 o 
   2  10  13       20.00       20.78      3.18 o 
   3  10  13       24.81       33.91      5.14 o 
   4  10  13        2.07        3.19      3.74 o 
  -5  11  13        6.11        4.17      2.54 o 
  -4  11  13       24.78       24.91      2.61 o 
  -3  11  13      149.94      156.64      5.00 o 
  -2  11  13       85.57       80.44      4.80 o 
  -1  11  13       12.83       15.64      3.15 o 
   0  11  13        3.04        0.75      2.89 o 
   1  11  13       36.35       40.65      6.41 o 
   2  11  13       58.62       59.45      4.63 o 
   3  11  13      101.00      100.32      5.96 o 
  -5  12  13       15.92       19.00      4.37 o 
  -4  12  13      161.18      161.94      5.25 o 
  -3  12  13        5.08        4.33      1.70 o 
  -2  12  13       18.11       18.82      3.94 o 
  -1  12  13       10.88        7.79      2.74 o 
   0  12  13       21.67       26.24      6.17 o 
   1  12  13       27.22       21.78      4.67 o 
   2  12  13       31.83       34.76      3.96 o 
   3  12  13       63.51       68.47      5.03 o 
  -4  13  13       17.66       17.06      2.73 o 
  -3  13  13        4.50        6.59      2.24 o 
  -2  13  13       12.31        8.43      2.91 o 
  -1  13  13        3.06        2.24      3.11 o 
   0  13  13       97.14      126.18      9.16 o 
   1  13  13       98.77      102.68      7.71 o 
   2  13  13       44.68       42.38      5.64 o 
   3  13  13       20.42       18.43      3.54 o 
  -4  14  13       20.84       21.19      3.26 o 
  -3  14  13       57.73       65.88      4.69 o 
  -2  14  13      102.74      111.19      6.64 o 
  -1  14  13      120.68      123.07      8.83 o 
   0  14  13      111.79      118.47      8.45 o 
   1  14  13       18.99       19.10      4.67 o 
   2  14  13       14.46        8.43      3.94 o 
  -3  15  13       26.22       31.05      3.76 o 
  -2  15  13       87.73       93.52      6.37 o 
  -1  15  13      169.13      152.44     13.64 o 
   0  15  13       45.13       46.65      7.10 o 
   1  15  13       13.48       21.67      4.84 o 
  -2  16  13        2.86        1.62      2.51 o 
  -1  16  13        1.61        6.87      4.11 o 
   0  16  13        0.52        3.74      3.86 o 
  -6   0  14        5.24        3.26      2.39 o 
  -5   0  14      101.01      100.88      8.12 o 
  -4   0  14      169.37      170.42      7.17 o 
  -3   0  14       48.45       64.39      4.65 o 
  -2   0  14        3.77       -0.47      1.78 o 
  -1   0  14      228.53      242.59      8.10 o 
   0   0  14      159.75      170.02      7.81 o 
   1   0  14      123.35      117.38     10.47 o 
   2   0  14       75.64       65.05      8.22 o 
   3   0  14        0.55        0.37      3.74 o 
   4   0  14      149.36      146.17     12.34 o 
   5   0  14       23.02       22.06      6.73 o 
  -6   1  14      102.78       93.70      4.18 o 
  -5   1  14       88.41       88.32      4.01 o 
  -4   1  14       45.18       44.99      2.87 o 
  -3   1  14      145.36      134.48      4.42 o 
  -2   1  14        6.24        6.74      1.58 o 
  -1   1  14       37.08       37.30      2.53 o 
   0   1  14      246.04      262.43      6.85 o 
   1   1  14      182.21      196.88      9.38 o 
   2   1  14       55.87       52.50      5.41 o 
   3   1  14       31.42       44.91      6.17 o 
   4   1  14       37.72       34.38     11.59 o 
   5   1  14       22.69       22.06      4.62 o 
  -6   2  14        2.44        0.99      1.47 o 
  -5   2  14      130.74      132.95      4.21 o 
  -4   2  14       43.62       48.51      3.24 o 
  -3   2  14        5.77        4.00      1.63 o 
  -2   2  14      248.88      255.30      5.98 o 
  -1   2  14        0.64        0.39      1.64 o 
   0   2  14       80.65       80.24      4.90 o 
   1   2  14       11.52        7.11      2.65 o 
   2   2  14       54.98       61.21      5.80 o 
   3   2  14       40.11       41.66      5.15 o 
   4   2  14       36.70       48.05      5.53 o 
   5   2  14       56.67       65.89      6.74 o 
  -6   3  14        0.01       -2.08      2.08 o 
  -5   3  14       83.76       90.48      3.85 o 
  -4   3  14        3.28        1.41      1.37 o 
  -3   3  14       73.03       79.68      3.57 o 
  -2   3  14       21.78       24.42      2.28 o 
  -1   3  14        0.02       -0.38      1.27 o 
   0   3  14       98.31      101.88      5.60 o 
   1   3  14       11.80        8.27      2.35 o 
   2   3  14       53.58       52.25      5.53 o 
   3   3  14       77.42       61.85      8.04 o 
   4   3  14        9.80       12.93      3.94 o 
  -6   4  14       20.71       23.54      3.53 o 
  -5   4  14      145.40      148.97      4.84 o 
  -4   4  14      585.65      582.20     10.08 o 
  -3   4  14      602.29      577.23      9.06 o 
  -2   4  14       90.30       84.02      3.59 o 
  -1   4  14       56.07       52.29      3.01 o 
   0   4  14        0.04        2.16      2.07 o 
   1   4  14      130.25      142.53      9.89 o 
   2   4  14        3.47        2.35      2.77 o 
   3   4  14       88.07       89.52      7.00 o 
   4   4  14        3.48        1.07      2.77 o 
  -6   5  14       12.52        9.44      2.79 o 
  -5   5  14       23.31       25.63      2.49 o 
  -4   5  14       49.85       47.60      3.05 o 
  -3   5  14       35.31       35.74      2.44 o 
  -2   5  14        1.32        0.01      1.36 o 
  -1   5  14       71.20       80.27      3.55 o 
   0   5  14      127.27      132.47      6.19 o 
   1   5  14        0.01       -0.74      1.78 o 
   2   5  14      122.36      109.18     20.37 o 
   3   5  14        0.05        0.05      2.69 o 
   4   5  14        0.64       -0.75      2.80 o 
  -6   6  14       21.42       19.57      3.45 o 
  -5   6  14       13.99       10.76      2.05 o 
  -4   6  14       35.39       31.95      2.69 o 
  -3   6  14       31.84       29.01      2.45 o 
  -2   6  14        0.02       -0.64      1.18 o 
  -1   6  14      103.79       88.83      4.54 o 
   0   6  14       77.66       79.39      5.03 o 
   1   6  14      167.70      163.10      7.99 o 
   2   6  14      219.95      222.29     10.80 o 
   3   6  14        1.86        0.75      2.91 o 
   4   6  14       14.05       15.56      3.94 o 
  -6   7  14       14.39       11.62      3.09 o 
  -5   7  14       31.72       33.30      2.86 o 
  -4   7  14        0.06        1.40      1.49 o 
  -3   7  14        5.94        5.64      1.69 o 
  -2   7  14        3.39        2.48      1.36 o 
  -1   7  14       29.29       26.00      2.77 o 
   0   7  14       28.95       30.26      6.16 o 
   1   7  14       24.24       21.96      3.24 o 
   2   7  14       60.82       62.63      5.16 o 
   3   7  14        0.55       -0.59      3.36 o 
   4   7  14        0.02       -1.11      4.86 o 
  -5   8  14       48.71       48.42      3.26 o 
  -4   8  14      105.39      114.19      4.50 o 
  -3   8  14      116.66      120.98      4.39 o 
  -2   8  14      111.63      108.36      3.97 o 
  -1   8  14      270.89      253.19     10.11 o 
   0   8  14      136.50      144.63      6.57 o 
   1   8  14      213.22      224.77      8.22 o 
   2   8  14      144.83      138.14      6.51 o 
   3   8  14        5.06        7.49      3.39 o 
   4   8  14        3.48        7.10      3.59 o 
  -5   9  14       39.31       45.68      6.21 o 
  -4   9  14        2.37        2.17      1.68 o 
  -3   9  14       14.44       16.29      2.21 o 
  -2   9  14        0.13        0.93      1.67 o 
  -1   9  14      159.85      163.71      7.33 o 
   0   9  14       30.55       30.25      3.63 o 
   1   9  14        0.79        0.13      3.23 o 
   2   9  14       96.25       96.52      5.65 o 
   3   9  14       43.74       52.80      5.91 o 
  -5  10  14        6.28        6.72      2.79 o 
  -4  10  14      132.61      154.42      6.02 o 
  -3  10  14      175.24      191.97      5.60 o 
  -2  10  14       16.74       18.70      3.03 o 
  -1  10  14        1.11       -0.61      2.18 o 
   0  10  14        0.18        3.66      3.11 o 
   1  10  14       36.08       29.65      4.11 o 
   2  10  14       19.68       20.84      3.44 o 
   3  10  14        1.72        3.39      2.31 o 
  -5  11  14        7.00        7.49      2.76 o 
  -4  11  14        2.17        1.71      1.67 o 
  -3  11  14      111.99      115.63      5.14 o 
  -2  11  14        2.27       -0.34      1.96 o 
  -1  11  14      129.50      144.05      8.78 o 
   0  11  14      765.26      795.81     22.66 o 
   1  11  14      190.97      191.88     13.83 o 
   2  11  14       34.37       45.44      8.95 o 
   3  11  14       58.63       50.73      4.70 o 
  -4  12  14       66.29       59.34      4.08 o 
  -3  12  14       54.37       56.00      4.47 o 
  -2  12  14      131.98      127.25      7.08 o 
  -1  12  14      129.24      138.96      9.05 o 
   0  12  14      121.92      143.51      9.21 o 
   1  12  14       98.45       94.17      7.63 o 
   2  12  14        9.92       11.30      3.06 o 
  -4  13  14       20.39       13.63      3.10 o 
  -3  13  14       77.93       80.14      5.17 o 
  -2  13  14       60.23       58.03      5.23 o 
  -1  13  14       86.44       89.54      7.50 o 
   0  13  14      290.78      299.56     13.15 o 
   1  13  14      367.82      408.49     15.59 o 
   2  13  14       87.84      108.03     14.02 o 
  -3  14  14        2.36        3.89      2.70 o 
  -2  14  14       88.89       95.57      6.45 o 
  -1  14  14       40.58       47.58      6.28 o 
   0  14  14       23.31       29.04      5.27 o 
   1  14  14       26.24       32.31      5.48 o 
  -2  15  14        3.32        4.98      2.98 o 
  -1  15  14       10.66       17.65      4.84 o 
   0  15  14       36.44       36.27     10.28 o 
  -6   1  15        1.83        0.75      3.52 o 
  -5   1  15        0.05       -1.46      1.46 o 
  -4   1  15        0.25       -1.40      1.40 o 
  -3   1  15        3.27        4.74      1.70 o 
  -2   1  15        0.22       -1.37      1.37 o 
  -1   1  15       13.49       16.50      2.39 o 
   0   1  15       74.53       81.68      5.06 o 
   1   1  15       21.74       20.05      4.36 o 
   2   1  15       11.13        2.62      7.48 o 
   3   1  15       35.13       31.13     10.28 o 
   4   1  15        6.56        8.76      8.04 o 
  -6   2  15        0.63        0.58      2.84 o 
  -5   2  15        0.19       -0.53      1.62 o 
  -4   2  15      139.27      131.47      4.66 o 
  -3   2  15      141.86      147.82      4.82 o 
  -2   2  15        1.41        2.09      1.49 o 
  -1   2  15        4.07        6.23      1.71 o 
   0   2  15      123.12      126.02      6.27 o 
   1   2  15       55.45       55.73      5.94 o 
   2   2  15       43.09       44.70      5.42 o 
   3   2  15       29.04       32.91      5.02 o 
   4   2  15       57.54       60.75      6.47 o 
  -6   3  15       83.94       95.52      6.53 o 
  -5   3  15       61.39       71.10      3.69 o 
  -4   3  15      199.34      157.96      5.11 o 
  -3   3  15        0.79        4.79      1.74 o 
  -2   3  15       63.22       62.22      3.33 o 
  -1   3  15        0.04       -0.40      1.41 o 
   0   3  15      205.67      215.83      8.08 o 
   1   3  15      159.62      160.32      9.05 o 
   2   3  15      183.90      179.67      9.62 o 
   3   3  15        2.54        6.53      3.41 o 
   4   3  15        8.29        6.22      3.36 o 
  -6   4  15       14.26       20.49      3.67 o 
  -5   4  15       28.38       39.25      3.15 o 
  -4   4  15        5.83        0.25      1.55 o 
  -3   4  15      123.46      125.53      4.53 o 
  -2   4  15       29.65       27.65      2.57 o 
  -1   4  15        6.69        4.64      2.90 o 
   0   4  15      155.04      150.25      6.76 o 
   1   4  15        8.92       10.65      2.81 o 
   2   4  15       74.88       84.72      7.24 o 
   3   4  15        0.16       -1.67      4.11 o 
   4   4  15        2.11        8.33      3.59 o 
  -6   5  15       26.08       27.07      5.80 o 
  -5   5  15      366.48      367.41      8.71 o 
  -4   5  15      527.17      498.10      9.49 o 
  -3   5  15       16.81       13.46      2.43 o 
  -2   5  15        0.80        1.11      1.52 o 
  -1   5  15      233.54      241.79     10.36 o 
   0   5  15       66.46       52.43      4.39 o 
   1   5  15        0.21        3.55      2.21 o 
   2   5  15        5.10        3.74      4.86 o 
   3   5  15      118.60      116.38      8.30 o 
   4   5  15       61.44       74.12      7.12 o 
  -5   6  15      477.09      506.06      9.90 o 
  -4   6  15      634.14      634.54     18.64 o 
  -3   6  15      114.43      126.86      4.53 o 
  -2   6  15      121.10      123.57      4.51 o 
  -1   6  15      546.88      556.58     12.35 o 
   0   6  15      306.65      286.34     11.10 o 
   1   6  15        2.09        0.72      2.17 o 
   2   6  15       67.83       58.49      9.16 o 
   3   6  15        0.03       -1.29      2.87 o 
  -5   7  15        2.42       -0.59      2.34 o 
  -4   7  15       11.81       16.17      2.35 o 
  -3   7  15       56.57       60.35      3.54 o 
  -2   7  15       28.61       28.24      3.35 o 
  -1   7  15       70.93       75.66      4.62 o 
   0   7  15       66.50       65.12      4.90 o 
   1   7  15      278.94      301.57     12.54 o 
   2   7  15      440.24      455.55     16.29 o 
   3   7  15       42.29       43.79      5.91 o 
  -5   8  15       35.04       27.80      3.83 o 
  -4   8  15       77.15       79.42      3.98 o 
  -3   8  15      146.64      152.09      5.02 o 
  -2   8  15      116.54      119.01      5.70 o 
  -1   8  15       16.70       17.80      4.31 o 
   0   8  15       78.42       81.14      6.35 o 
   1   8  15      170.96      168.26     11.27 o 
   2   8  15       13.20       11.40      2.96 o 
   3   8  15       10.58       13.40      7.66 o 
  -5   9  15       29.36       33.01      3.91 o 
  -4   9  15        2.16        1.34      1.73 o 
  -3   9  15       14.69       12.59      2.17 o 
  -2   9  15       49.55       39.98      3.86 o 
  -1   9  15      281.91      280.40     12.12 o 
   0   9  15      565.52      582.96     14.65 o 
   1   9  15       31.06       37.75      5.73 o 
   2   9  15       24.59       26.53      4.32 o 
   3   9  15        9.43        7.59      5.42 o 
  -4  10  15        6.19        4.28      1.91 o 
  -3  10  15       15.79       10.96      2.87 o 
  -2  10  15        1.46       -0.57      2.36 o 
  -1  10  15        3.57        3.36      4.86 o 
   0  10  15       63.30       59.81     11.78 o 
   1  10  15        9.03       12.80      3.04 o 
   2  10  15       20.11       26.93      3.78 o 
  -4  11  15       33.52       22.74      3.38 o 
  -3  11  15       33.71       32.24      3.82 o 
  -2  11  15       18.09       13.60      4.64 o 
  -1  11  15       52.80       63.83      6.64 o 
   0  11  15      115.02      114.98     11.21 o 
   1  11  15       31.68       22.52      6.92 o 
   2  11  15        0.05        0.92      2.43 o 
  -3  12  15       10.51        7.54      2.53 o 
  -2  12  15        1.78        0.52      2.56 o 
  -1  12  15       10.20       10.30      4.13 o 
   0  12  15       62.07       64.38      7.10 o 
   1  12  15       63.32       49.38      6.28 o 
  -3  13  15       13.10        9.68      3.46 o 
  -2  13  15        3.02        3.50      2.74 o 
  -1  13  15        5.31        6.24      8.79 o 
   0  13  15       46.40       49.31      6.28 o 
   1  13  15       27.11       27.85      5.30 o 
  -1  14  15        6.98       22.37      5.38 o 
  -5   0  16       93.02      109.36     10.53 o 
  -4   0  16      348.15      381.22     11.65 o 
  -3   0  16      382.53      392.99     14.77 o 
  -2   0  16      242.71      229.73      8.73 o 
  -1   0  16      883.22      888.32     22.73 o 
   0   0  16      237.09      242.99     16.82 o 
   1   0  16      146.16      124.86     12.71 o 
   2   0  16      193.05      174.21     13.83 o 
   3   0  16        0.71       -1.87      4.11 o 
  -5   1  16       96.94      104.58      5.81 o 
  -4   1  16       76.71       79.46      3.95 o 
  -3   1  16        4.44        3.27      1.80 o 
  -2   1  16        1.16        1.26      1.63 o 
  -1   1  16       47.50       54.83      4.00 o 
   0   1  16       73.47       77.89      7.27 o 
   1   1  16      140.21      134.15     12.90 o 
   2   1  16        2.61        4.07      3.30 o 
   3   1  16        0.16        2.45      3.03 o 
  -5   2  16       54.26       62.31      5.66 o 
  -4   2  16      211.10      223.63      6.31 o 
  -3   2  16      117.53      124.14      4.64 o 
  -2   2  16        5.11        5.93      1.83 o 
  -1   2  16       17.02       18.32      3.57 o 
   0   2  16      168.12      182.79      8.99 o 
   1   2  16        6.79        7.51      3.93 o 
   2   2  16        0.33        3.74      3.74 o 
   3   2  16        1.94        5.66      3.67 o 
  -5   3  16        6.93        7.44      3.51 o 
  -4   3  16      125.22      118.74      6.34 o 
  -3   3  16        0.05       -1.47      1.47 o 
  -2   3  16       26.71       30.59      4.18 o 
  -1   3  16        4.04        5.76      2.80 o 
   0   3  16       21.20       28.02      3.78 o 
   1   3  16      121.74      137.92     14.39 o 
   2   3  16      259.00      269.12     12.39 o 
   3   3  16       33.58       30.82      5.38 o 
  -5   4  16        6.23       -0.32      3.11 o 
  -4   4  16       15.38       15.51      2.72 o 
  -3   4  16       21.19       26.71      2.70 o 
  -2   4  16        0.09       -1.25      1.44 o 
  -1   4  16       33.45       26.36      3.90 o 
   0   4  16        0.12        1.53      2.46 o 
   1   4  16      127.03      134.73     12.15 o 
   2   4  16       59.53       66.60      6.81 o 
   3   4  16        3.93       10.18      4.04 o 
  -5   5  16      152.62      137.94      6.65 o 
  -4   5  16       49.27       45.13      4.12 o 
  -3   5  16       34.95       31.15      3.17 o 
  -2   5  16       60.10       53.75      4.33 o 
  -1   5  16        7.81        7.69      3.11 o 
   0   5  16        2.52        6.86      2.88 o 
   1   5  16        5.55        2.40      3.59 o 
   2   5  16       16.78       17.29      8.97 o 
   3   5  16       33.89       30.74      5.64 o 
  -5   6  16       17.12       14.26      3.30 o 
  -4   6  16        5.80        3.72      3.49 o 
  -3   6  16       28.89       27.99      3.07 o 
  -2   6  16        0.34        1.41      1.89 o 
  -1   6  16       56.29       55.09      5.00 o 
   0   6  16       40.30       49.38      4.70 o 
   1   6  16        8.21        9.44      3.07 o 
   2   6  16       21.05       21.42      5.00 o 
   3   6  16        0.06        0.37      3.50 o 
  -5   7  16       33.19       34.02      8.22 o 
  -4   7  16        1.22       -1.33      1.63 o 
  -3   7  16       21.26       18.73      2.42 o 
  -2   7  16        2.20        2.74      2.18 o 
  -1   7  16       51.58       47.17      4.85 o 
   0   7  16       16.04       19.61      3.51 o 
   1   7  16       15.15       17.91      3.46 o 
   2   7  16       11.51       11.48      4.29 o 
   3   7  16        2.67        4.11     11.59 o 
  -4   8  16        4.76        7.14      2.23 o 
  -3   8  16        1.03        1.44      2.04 o 
  -2   8  16        0.17       -0.44      2.25 o 
  -1   8  16        5.37        3.94      3.66 o 
   0   8  16        0.48        0.01      2.90 o 
   1   8  16       43.89       47.79      4.72 o 
   2   8  16       13.39        9.24      4.29 o 
  -4   9  16       30.32       29.82      4.21 o 
  -3   9  16        6.60        6.35      2.55 o 
  -2   9  16        9.96        7.68      2.85 o 
  -1   9  16       43.28       45.86      5.84 o 
   0   9  16       16.64       21.82      4.70 o 
   1   9  16      221.59      248.83      9.49 o 
   2   9  16       73.47       74.27      7.36 o 
  -3  10  16       39.45       41.81      4.80 o 
  -2  10  16       63.99       66.85      5.80 o 
  -1  10  16      149.05      164.65      9.70 o 
   0  10  16       30.61       30.58      5.38 o 
   1  10  16       41.74       50.13     14.95 o 
  -3  11  16       39.24       35.71      4.18 o 
  -2  11  16        0.48       -2.25      2.25 o 
  -1  11  16        1.22        4.11      5.42 o 
   0  11  16        0.04        3.29      3.73 o 
   1  11  16       14.13       12.27      4.56 o 
  -2  12  16       96.77       96.54      8.52 o 
  -1  12  16      134.52      167.65     10.24 o 
   0  12  16       57.06       50.78      6.47 o 
  -5   1  17       12.84       10.41      3.81 o 
  -4   1  17       24.40       20.75      2.72 o 
  -3   1  17        0.51        0.38      1.79 o 
  -2   1  17       79.49       69.46      5.32 o 
  -1   1  17       64.70       64.33      5.16 o 
   0   1  17        0.01        0.85      3.74 o 
   1   1  17       79.57       81.45      9.91 o 
   2   1  17       78.51       85.36      7.92 o 
   3   1  17       10.74       11.26      7.10 o 
  -5   2  17       31.31       52.79      5.65 o 
  -4   2  17       50.93       59.13      3.70 o 
  -3   2  17      145.21      128.03      4.93 o 
  -2   2  17      186.21      178.74      7.61 o 
  -1   2  17      142.60      161.93      7.65 o 
   0   2  17      142.28      179.18     12.15 o 
   1   2  17       28.93       23.73      5.55 o 
   2   2  17        5.94       14.58      4.84 o 
  -4   3  17       25.52       23.67      3.11 o 
  -3   3  17       14.69       12.84      2.34 o 
  -2   3  17       13.80       11.16      2.28 o 
  -1   3  17        9.52       16.18      4.20 o 
   0   3  17       26.02       34.93      5.91 o 
   1   3  17       14.83       15.45      5.00 o 
   2   3  17       38.85       37.93      6.06 o 
  -4   4  17      234.56      223.87      7.20 o 
  -3   4  17       85.00       77.74      4.45 o 
  -2   4  17        0.03       -0.14      1.92 o 
  -1   4  17       91.85      102.87      6.38 o 
   0   4  17      119.64      143.32      8.35 o 
   1   4  17      111.86      106.93      8.83 o 
   2   4  17       66.70       59.67     12.71 o 
  -4   5  17      108.47       95.89      5.99 o 
  -3   5  17       11.65       12.46      2.52 o 
  -2   5  17        0.70        1.83      1.97 o 
  -1   5  17       75.21       74.87      6.32 o 
   0   5  17      110.50      126.11     10.45 o 
   1   5  17      344.85      391.68     15.80 o 
   2   5  17       23.88       29.97      5.80 o 
  -4   6  17       57.85       52.87      5.54 o 
  -3   6  17       46.81       53.73      3.93 o 
  -2   6  17       62.95       65.93      5.51 o 
  -1   6  17      141.91      149.36      7.74 o 
   0   6  17        4.14        1.41      2.66 o 
   1   6  17       14.41       17.89      5.21 o 
   2   6  17        0.05        4.14      4.01 o 
  -4   7  17       15.40       15.92      4.27 o 
  -3   7  17        2.81        1.74      2.34 o 
  -2   7  17        4.23        4.67      2.96 o 
  -1   7  17       36.79       34.85      7.10 o 
   0   7  17       12.48       14.72      4.73 o 
   1   7  17      161.20      153.97     10.22 o 
   2   7  17       23.18       22.96      5.57 o 
  -3   8  17       31.32       29.85      4.21 o 
  -2   8  17       74.08       86.17      6.92 o 
  -1   8  17       84.70       89.67      7.81 o 
   0   8  17        0.20        0.12      2.78 o 
   1   8  17        0.03       -3.50      3.50 o 
  -3   9  17       23.73       26.52      4.93 o 
  -2   9  17      138.07      142.90     24.11 o 
  -1   9  17        1.22        2.26      3.77 o 
   0   9  17        2.73        1.58      3.56 o 
   1   9  17        0.67       -0.25      2.62 o 
  -2  10  17       26.51       36.40      6.11 o 
  -1  10  17       19.78       23.92      5.19 o 
   0  10  17       56.58       71.97      7.45 o 
  -4   0  18      185.71      192.76     11.10 o 
  -3   0  18      108.71      136.69      7.81 o 
  -2   0  18       14.23       23.25      5.03 o 
  -1   0  18      246.38      270.28     18.69 o 
   0   0  18      175.76      208.22     17.20 o 
   1   0  18        2.56        0.37      5.98 o 
   2   0  18        3.26        5.61      6.36 o 
  -4   1  18       13.17        6.39      3.30 o 
  -3   1  18        9.29        6.17      2.17 o 
  -2   1  18        2.35        0.98      2.48 o 
  -1   1  18       12.35       25.41      5.80 o 
   0   1  18       43.44       63.88      7.85 o 
   1   1  18       97.84      105.44      9.12 o 
   2   1  18       53.82       58.95      7.40 o 
  -4   2  18      181.48      184.85     10.53 o 
  -3   2  18       26.86       26.68      2.98 o 
  -2   2  18       93.09      100.07      6.69 o 
  -1   2  18       81.03       76.40     11.21 o 
   0   2  18       40.55       35.66      6.33 o 
   1   2  18       72.23       55.94      7.50 o 
  -4   3  18       58.89       73.53      6.19 o 
  -3   3  18        7.13        7.88      2.34 o 
  -2   3  18       13.17        7.40      3.88 o 
  -1   3  18        8.12       10.60      3.57 o 
   0   3  18        7.20        2.78      4.62 o 
   1   3  18       29.39       27.09      6.21 o 
  -3   4  18       45.36       56.84      4.11 o 
  -2   4  18       72.27       72.23      6.09 o 
  -1   4  18       30.27       28.55      4.50 o 
   0   4  18        7.47       17.44      5.41 o 
   1   4  18        5.96       10.82      5.98 o 
  -3   5  18        5.00       10.06      2.98 o 
  -2   5  18       31.45       22.44      5.19 o 
  -1   5  18       75.14       76.36      6.09 o 
   0   5  18        7.79        8.51      5.11 o 
   1   5  18       15.86       19.80      5.30 o 
  -3   6  18       19.41       15.85      3.29 o 
  -2   6  18       98.79      105.86      8.68 o 
  -1   6  18      135.38      135.59      9.40 o 
   0   6  18       14.93       11.36      5.11 o 
   1   6  18       74.92       84.45      8.41 o 
  -2   7  18       13.97       14.83      4.67 o 
  -1   7  18      105.56       96.03      8.26 o 
   0   7  18        0.76        3.18      3.20 o 
  -1   8  18        3.86        8.58      5.79 o 
  -2   1  19       28.30       29.55      6.34 o 
  -1   1  19        7.56        4.67      5.02 o 
   0   1  19        5.53        8.22      5.02 o 
  -2   2  19       50.39       55.52      8.50 o 
  -1   2  19       13.55        8.76      8.60 o 
   0   2  19        0.10        4.82      4.88 o 
  -2   3  19       23.27       26.65      4.84 o 
  -1   3  19        3.70       -0.48      4.47 o 
  -1   4  19      127.47      113.72     10.11 o 
                                                 
